# Supplementary material for: Ethyl­enedi­ammonium chloride thio­cyanate
Source: Acta Crystallogr Sect E Struct Rep Online. 2013 Apr 5;69(Pt 5):o669. doi: 10.1107/S1600536813008830 (PMC3647864; doi:10.1107/S1600536813008830)
Supplement: Supplementary file 1 [file e-69-0o669-sup1.cif]

##############################################################################
#                                                                            #
# This CIF contains the data in a paper accepted for publication in          #
# Acta Crystallographica Section E. It conforms to the requirements of       #
# Notes for Authors for Acta Crystallographica Section E, and has been       #
# peer reviewed under the auspices of the IUCr Commission on Journals.       #
#                                                                            #
# Full details of the Crystallographic Information File format               #
# are given in the paper "The Crystallographic Information File (CIF):       #
# a New Standard Archive File for Crystallography" by S. R. Hall, F. H.      #
# Allen and I. D. Brown [Acta Cryst. (1991), A47, 655-685].                  #
#                                                                            #
# The current version of the core CIF dictionary is obtainable from          #
# ftp://ftp.iucr.org/pub/cif_core.dic.                                       #
#                                                                            #
# Software is freely available for graphical display of the structure(s)     #
# in this CIF. For information consult the CIF software page                 #
# http://www.iucr.org/resources/cif/software.                                #
#                                                                            #
# This file may be used for bona fide research purposes within the           #
# scientific community so long as proper attribution is given to the journal # 
# article from which it was obtained.                                        #
#                                                                            #
##############################################################################
data_I
_audit_creation_method     SHELXL-97
_chemical_name_systematic
;
Ethylendiammonium chloride thiocyanate
;
_chemical_name_common     'ethane-1,2 diammonium chloride thiocyanate'
_chemical_formula_moiety     'C2 H10 N2 2+, Cl -, C N S -'
_chemical_formula_sum     'C3 H10 Cl N3 S'
_chemical_formula_iupac     'C2 H10 N2 2+, Cl -, S C N -'
_chemical_formula_weight     155.65
_chemical_melting_point     443
_symmetry_cell_setting     triclinic
_symmetry_space_group_name_H-M     'P -1'
_symmetry_space_group_name_hall     '-P 1'
loop_
    _symmetry_equiv_pos_as_xyz
    'x, y, z'
    '-x, -y, -z'
_cell_length_a     6.2726(2)
_cell_length_b     6.3462(2)
_cell_length_c     9.1745(3)
_cell_angle_alpha     92.436(3)
_cell_angle_beta     92.193(3)
_cell_angle_gamma     94.341(3)
_cell_volume     363.52(2)
_cell_formula_units_Z     2
_cell_measurement_reflns_used     5534
_cell_measurement_theta_min     3.2157
_cell_measurement_theta_max     44.6979
_cell_measurement_temperature     293(2)
_cell_special_details     'Cell parameters from  3445 reflections'
_exptl_crystal_description     parallelipipedic
_exptl_crystal_colour     'Light yellow'
_exptl_crystal_size_max     0.4973
_exptl_crystal_size_mid     0.4203
_exptl_crystal_size_min     0.1700
_exptl_crystal_density_diffrn     1.422
_exptl_crystal_density_meas     1.398
_exptl_crystal_density_method     flotation
_exptl_crystal_F_000     164
_exptl_absorpt_coefficient_mu     0.720
_exptl_absorpt_correction_type     multi-scan
_exptl_absorpt_process_details
;
(CrysAlis RED; Agilent, 2012)
;
_exptl_absorpt_correction_T_min     0.7368
_exptl_absorpt_correction_T_max     0.8873
_exptl_special_details     ?
_diffrn_ambient_temperature     293(2)
_diffrn_radiation_type     MoK\a
_diffrn_radiation_wavelength     0.7107
_diffrn_radiation_source     'Enhance (Mo) X-ray Source'
_diffrn_radiation_monochromator     'graphite'
_diffrn_measurement_device_type     'Agilent Xcalibur (Sapphire2)'
_diffrn_measurement_method     '\w scans'
_diffrn_detector_area_resol_mean     8.3622
_diffrn_reflns_number     6396
_diffrn_reflns_av_R_equivalents     0.0176
_diffrn_reflns_av_sigmaI/netI     0.0171
_diffrn_reflns_theta_min     3.22
_diffrn_reflns_theta_max     30.50
_diffrn_reflns_theta_full     30.50
_diffrn_measured_fraction_theta_max     0.988
_diffrn_measured_fraction_theta_full     0.988
_diffrn_reflns_limit_h_min     -5
_diffrn_reflns_limit_h_max     8
_diffrn_reflns_limit_k_min     -9
_diffrn_reflns_limit_k_max     9
_diffrn_reflns_limit_l_min     -13
_diffrn_reflns_limit_l_max     13
_diffrn_standards_number     ?
_diffrn_standards_interval_count     ?
_diffrn_standards_interval_time     ?
_diffrn_standards_decay_%     ?
_refine_special_details
;
Refinement of <i>F</i>^2^ against ALL reflections. The weighted <i>R</i>-factor
<i>wR</i> and goodness of fit <i>S</i> are based on <i>F</i>^2^, conventional
<i>R</i>-factors <i>R</i> are based on <i>F</i>, with <i>F</i> set to zero for
negative <i>F</i>^2^. The threshold expression of <i>F</i>^2^ >
\s(<i>F</i>^2^) is used only for calculating <i>R</i>-factors(gt) <i>etc</i>.
and is not relevant to the choice of reflections for refinement.
<i>R</i>-factors based on <i>F</i>^2^ are statistically about twice as large
as those based on <i>F</i>, and <i>R</i>- factors based on ALL data will be
even larger.
;
_reflns_number_total     2189
_reflns_number_gt     1947
_reflns_threshold_expression     I>2sigma(I)
_refine_ls_structure_factor_coef     Fsqd
_refine_ls_matrix_type     full
_refine_ls_R_factor_all     0.0276
_refine_ls_R_factor_gt     0.0245
_refine_ls_wR_factor_gt     0.0706
_refine_ls_wR_factor_ref     0.0720
_refine_ls_goodness_of_fit_ref     1.076
_refine_ls_restrained_S_all     1.076
_refine_ls_number_reflns     2189
_refine_ls_number_parameters     74
_refine_ls_number_restraints     0
_refine_ls_number_constraints     0
_refine_ls_hydrogen_treatment     constr
_refine_ls_weighting_scheme     calc
_refine_ls_weighting_details
         'calc w=1/[\s^2^(Fo^2^)+(0.0383P)^2^+0.0716P] where P=(Fo^2^+2Fc^2^)/3'
_atom_sites_solution_hydrogens     geom
_atom_sites_solution_primary     direct
_atom_sites_solution_secondary     difmap
_refine_ls_shift/su_max     0.001
_refine_ls_shift/su_mean     0.000
_refine_diff_density_max     0.399
_refine_diff_density_min     -0.251
_refine_ls_extinction_method     'SHELXL97 (Sheldrick, 2008)'
_refine_ls_extinction_coef     0.294(15)
_refine_ls_extinction_expression
                                  'Fc^*^=kFc[1+0.001xFc^2^\l^3^/sin(2\q)]^-1/4^'
loop_
    _atom_type_symbol
    _atom_type_description
    _atom_type_scat_dispersion_real
    _atom_type_scat_dispersion_imag
    _atom_type_scat_source
    'C' 'C' 0.0033 0.0016
                         'International Tables Vol C Tables 4.2.6.8 and 6.1.1.4'
    'H' 'H' 0.0000 0.0000
                         'International Tables Vol C Tables 4.2.6.8 and 6.1.1.4'
    'Cl' 'Cl' 0.1484 0.1585
                         'International Tables Vol C Tables 4.2.6.8 and 6.1.1.4'
    'N' 'N' 0.0061 0.0033
                         'International Tables Vol C Tables 4.2.6.8 and 6.1.1.4'
    'S' 'S' 0.1246 0.1234
                         'International Tables Vol C Tables 4.2.6.8 and 6.1.1.4'
_computing_data_collection
;
<i>CrysAlis PRO</i> (Agilent, 2012)
;
_computing_cell_refinement
;
<i>CrysAlis PRO</i> (Agilent, 2012)
;
_computing_data_reduction
;
<i>CrysAlis RED</i> (Agilent, 2012)
;
_computing_structure_solution     'SHELXS97 (Sheldrick, 2008)'
_computing_structure_refinement     'SHELXL97 (Sheldrick, 2008)'
_computing_molecular_graphics
;
<i>DIAMOND</i> (Brandenburg <i>et al.</i>, 1999) and <i>Mercury</i>
(Macrae <i>et al.</i>,
2008)
;
_computing_publication_material
;
<i>WinGX</i> (Farrugia, 1999) and <i>publCIF</i> (Westrip, 2010)
;
loop_
    _atom_site_type_symbol
    _atom_site_label
    _atom_site_fract_x
    _atom_site_fract_y
    _atom_site_fract_z
    _atom_site_U_iso_or_equiv
    _atom_site_adp_type
    _atom_site_calc_flag
    _atom_site_refinement_flags
    _atom_site_occupancy
    _atom_site_symmetry_multiplicity
    _atom_site_disorder_assembly
    _atom_site_disorder_group
    Cl Cl1 0.19093(4) 0.72470(4) 0.47679(3) 0.02934(10) Uani d . 1 1 . .
    S S1 0.68519(5) 0.78130(5) 0.20850(3) 0.03649(10) Uani d . 1 1 . .
    C C1 0.45634(19) 0.73609(17) 0.11677(11) 0.0294(2) Uani d . 1 1 . .
    N N1 0.2924(2) 0.7024(2) 0.05464(13) 0.0458(3) Uani d . 1 1 . .
    N N2 0.31015(15) 0.22026(15) 0.43178(10) 0.0305(2) Uani d . 1 1 . .
    H H2A 0.4348 0.2481 0.4811 0.046 Uiso calc R 1 1 . .
    H H2B 0.2590 0.0888 0.4473 0.046 Uiso calc R 1 1 . .
    H H2C 0.2178 0.3109 0.4619 0.046 Uiso calc R 1 1 . .
    C C2 0.34163(16) 0.24184(17) 0.27393(12) 0.0288(2) Uani d . 1 1 . .
    H H2D 0.4449 0.1449 0.2424 0.035 Uiso calc R 1 1 . .
    H H2E 0.4007 0.3844 0.2582 0.035 Uiso calc R 1 1 . .
    C C3 0.13799(19) 0.19753(19) 0.18191(12) 0.0322(2) Uani d . 1 1 . .
    H H3E 0.1733 0.1811 0.0803 0.039 Uiso calc R 1 1 . .
    H H3D 0.0665 0.0651 0.2095 0.039 Uiso calc R 1 1 . .
    N N3 -0.01089(16) 0.36715(17) 0.19736(11) 0.0345(2) Uani d . 1 1 . .
    H H3A -0.1283 0.3334 0.1412 0.052 Uiso calc R 1 1 . .
    H H3B 0.0525 0.4885 0.1701 0.052 Uiso calc R 1 1 . .
    H H3C -0.0462 0.3812 0.2901 0.052 Uiso calc R 1 1 . .
loop_
    _atom_site_aniso_label
    _atom_site_aniso_U_11
    _atom_site_aniso_U_22
    _atom_site_aniso_U_33
    _atom_site_aniso_U_12
    _atom_site_aniso_U_13
    _atom_site_aniso_U_23
    Cl1 0.02482(13) 0.02877(14) 0.03390(15) -0.00093(8) 0.00252(9) -0.00075(9)
    S1 0.02975(16) 0.04342(18) 0.03524(17) -0.00037(11) -0.00273(11)
                                                                    -0.00101(12)
    C1 0.0356(5) 0.0265(5) 0.0262(5) 0.0033(4) -0.0003(4) 0.0020(3)
    N1 0.0446(6) 0.0482(6) 0.0434(6) 0.0040(5) -0.0144(5) 0.0008(5)
    N2 0.0269(4) 0.0339(5) 0.0312(4) 0.0058(3) -0.0035(3) 0.0048(3)
    C2 0.0229(4) 0.0312(5) 0.0329(5) 0.0040(4) 0.0042(4) 0.0030(4)
    C3 0.0337(5) 0.0347(5) 0.0275(5) 0.0027(4) -0.0009(4) -0.0066(4)
    N3 0.0291(4) 0.0447(5) 0.0296(5) 0.0075(4) -0.0064(3) 0.0002(4)
_geom_special_details
;
All e.s.d.'s (except the e.s.d. in the dihedral angle between two l.s. planes)
are estimated using the full covariance matrix. The cell e.s.d.'s are taken
into account individually in the estimation of e.s.d.'s in distances, angles
and torsion angles; correlations between e.s.d.'s in cell parameters are only
used when they are defined by crystal symmetry. An approximate (isotropic)
treatment of cell e.s.d.'s is used for estimating e.s.d.'s involving l.s.
planes.
;
loop_
    _geom_bond_atom_site_label_1
    _geom_bond_atom_site_label_2
    _geom_bond_site_symmetry_2
    _geom_bond_distance
    _geom_bond_publ_flag
    S1 C1 . 1.6358(12) ?
    C1 N1 . 1.1573(16) ?
    N2 C2 . 1.4798(14) ?
    N2 H2A . 0.8900 ?
    N2 H2B . 0.8900 ?
    N2 H2C . 0.8900 ?
    C2 C3 . 1.5054(15) ?
    C2 H2D . 0.9700 ?
    C2 H2E . 0.9700 ?
    C3 N3 . 1.4834(15) ?
    C3 H3E . 0.9700 ?
    C3 H3D . 0.9700 ?
    N3 H3A . 0.8900 ?
    N3 H3B . 0.8900 ?
    N3 H3C . 0.8900 ?
loop_
    _geom_angle_atom_site_label_1
    _geom_angle_atom_site_label_2
    _geom_angle_atom_site_label_3
    _geom_angle_site_symmetry_1
    _geom_angle_site_symmetry_3
    _geom_angle
    _geom_angle_publ_flag
    N1 C1 S1 . . 178.48(11) ?
    C2 N2 H2A . . 109.5 ?
    C2 N2 H2B . . 109.5 ?
    H2A N2 H2B . . 109.5 ?
    C2 N2 H2C . . 109.5 ?
    H2A N2 H2C . . 109.5 ?
    H2B N2 H2C . . 109.5 ?
    N2 C2 C3 . . 113.06(9) ?
    N2 C2 H2D . . 109.0 ?
    C3 C2 H2D . . 109.0 ?
    N2 C2 H2E . . 109.0 ?
    C3 C2 H2E . . 109.0 ?
    H2D C2 H2E . . 107.8 ?
    N3 C3 C2 . . 112.98(9) ?
    N3 C3 H3E . . 109.0 ?
    C2 C3 H3E . . 109.0 ?
    N3 C3 H3D . . 109.0 ?
    C2 C3 H3D . . 109.0 ?
    H3E C3 H3D . . 107.8 ?
    C3 N3 H3A . . 109.5 ?
    C3 N3 H3B . . 109.5 ?
    H3A N3 H3B . . 109.5 ?
    C3 N3 H3C . . 109.5 ?
    H3A N3 H3C . . 109.5 ?
    H3B N3 H3C . . 109.5 ?
loop_
    _geom_torsion_atom_site_label_1
    _geom_torsion_atom_site_label_2
    _geom_torsion_atom_site_label_3
    _geom_torsion_atom_site_label_4
    _geom_torsion_site_symmetry_1
    _geom_torsion_site_symmetry_2
    _geom_torsion_site_symmetry_3
    _geom_torsion_site_symmetry_4
    _geom_torsion
    _geom_torsion_publ_flag
    N2 C2 C3 N3 . . . . 72.09(12) ?
loop_
    _geom_hbond_atom_site_label_D
    _geom_hbond_atom_site_label_H
    _geom_hbond_atom_site_label_A
    _geom_hbond_site_symmetry_A
    _geom_hbond_distance_DH
    _geom_hbond_distance_HA
    _geom_hbond_distance_DA
    _geom_hbond_angle_DHA
    N2 H2A Cl1 2_666 0.89 2.36 3.1982(9) 157.7
    N2 H2B Cl1 1_545 0.89 2.35 3.2246(10) 168.8
    N2 H2C Cl1 2_566 0.89 2.64 3.3237(10) 134.3
    N3 H3C Cl1 2_566 0.89 2.46 3.2953(11) 157.5
    N3 H3A N1 2_565 0.89 2.03 2.8533(14) 153.0
    N2 H2C Cl1 . 0.89 2.64 3.3543(10) 137.7
    N3 H3B N1 . 0.89 2.27 3.1106(17) 156.9
_iucr_refine_instructions_details
;
TITL C2H10N2(SCN)(CL) P -1
CELL  0.71073   6.2726   6.3462   9.1745   92.436   92.193   94.341
ZERR     2.00   0.0002   0.0002   0.0003    0.003    0.003    0.003
LATT   1
SFAC  C    H    CL   N    S
UNIT  6    20   2    6    2
MERG   2
shel 20 0.7
FMAP   2
PLAN   80
ACTA
CONF
BOND   $H
HTAB
EQIV $1     -x+1, -y+1, -z+1
HTAB  N2 Cl1_$1
EQIV $2      x, y-1, z
HTAB  N2 Cl1_$2
EQIV $3     -x, -y+1, -z+1
HTAB  N2 Cl1_$3
EQIV $3     -x, -y+1, -z+1
HTAB  N3 Cl1_$3
EQIV $4     -x, -y+1, -z
HTAB  N3 N1_$4
HTAB  N2 Cl1
HTAB N3 Cl1
HTAB N3 N1
L.S.   100
TEMP    293.00
WGHT    0.038300    0.071600
EXTI    0.293876
FVAR      16.47647
CL1   3    0.190928    0.724704    0.476790    11.00000    0.02482    0.02877 =
         0.03390   -0.00075    0.00252   -0.00093
S1    5    0.685193    0.781300    0.208504    11.00000    0.02975    0.04342 =
         0.03524   -0.00101   -0.00273   -0.00037
C1    1    0.456340    0.736093    0.116771    11.00000    0.03558    0.02647 =
         0.02618    0.00203   -0.00027    0.00329
N1    4    0.292408    0.702436    0.054641    11.00000    0.04458    0.04820 =
         0.04341    0.00081   -0.01445    0.00396
N2    4    0.310147    0.220265    0.431783    11.00000    0.02688    0.03395 =
         0.03124    0.00479   -0.00353    0.00578
AFIX  33
H2A   2    0.434773    0.248100    0.481079    11.00000   -1.50000
H2B   2    0.258962    0.088833    0.447298    11.00000   -1.50000
H2C   2    0.217768    0.310885    0.461910    11.00000   -1.50000
AFIX   0
C2    1    0.341633    0.241839    0.273930    11.00000    0.02290    0.03124 =
         0.03288    0.00297    0.00422    0.00396
AFIX  23
H2D   2    0.444881    0.144905    0.242428    11.00000   -1.20000
H2E   2    0.400669    0.384400    0.258212    11.00000   -1.20000
AFIX   0
C3    1    0.137994    0.197526    0.181915    11.00000    0.03368    0.03467 =
         0.02746   -0.00657   -0.00086    0.00265
AFIX  23
H3E   2    0.173304    0.181058    0.080255    11.00000   -1.20000
H3D   2    0.066544    0.065105    0.209503    11.00000   -1.20000
AFIX   0
N3    4   -0.010892    0.367150    0.197357    11.00000    0.02905    0.04467 =
         0.02963    0.00024   -0.00642    0.00751
AFIX  33
H3A   2   -0.128349    0.333437    0.141160    11.00000   -1.50000
H3B   2    0.052530    0.488546    0.170066    11.00000   -1.50000
H3C   2   -0.046188    0.381239    0.290110    11.00000   -1.50000
HKLF 4
REM  C2H10N2(SCN)(CL) P -1
REM R1 =  0.0245 for   1947 Fo > 4sig(Fo)  and  0.0276 for all   2189 data
REM     74 parameters refined using      0 restraints
END
WGHT      0.0383      0.0716
 REM Highest difference peak   0.40,  deepest hole  -0.25,  1-sigma level   0.05
Q1    1   0.2361  0.2220  0.2379  11.00000  0.05    0.40
Q2    1   0.6056  0.7901  0.1413  11.00000  0.05    0.28
Q3    1   0.5708  0.7347  0.1604  11.00000  0.05    0.26
Q4    1   0.3092  0.2110  0.3476  11.00000  0.05    0.21
Q5    1   0.2375  0.7873  0.5435  11.00000  0.05    0.18
Q6    1   0.1864  0.6473  0.0032  11.00000  0.05    0.17
Q7    1   0.3460  0.7566  0.0138  11.00000  0.05    0.16
Q8    1   0.1885  0.6107  0.3655  11.00000  0.05    0.16
Q9    1   0.3901  0.6588  0.0805  11.00000  0.05    0.16
Q10   1   0.2725  0.7115  0.5652  11.00000  0.05    0.16
Q11   1  -0.2651  0.3295  0.3617  11.00000  0.05    0.15
Q12   1  -0.1038  0.4010  0.1168  11.00000  0.05    0.15
Q13   1   0.1966  0.1925  0.4560  11.00000  0.05    0.15
Q14   1   0.0000  0.0000  0.0000  10.50000  0.05    0.15
Q15   1  -0.1305  0.3245  0.2821  11.00000  0.05    0.14
Q16   1   0.3001  0.5893 -0.0216  11.00000  0.05    0.14
Q17   1  -0.2000  0.2664  0.3231  11.00000  0.05    0.14
Q18   1   0.7145  0.8758  0.3022  11.00000  0.05    0.14
Q19   1   0.0526  0.4895  0.2412  11.00000  0.05    0.14
Q20   1  -0.1666  0.2980  0.3016  11.00000  0.05    0.13
;
data_global
_journal_date_recd_electronic     2013-03-23
_journal_date_accepted     2013-04-01
_journal_name_full     'Acta Crystallographica, Section E'
_journal_year     2013
_journal_volume     69
_journal_issue      5
_journal_page_first     o669
_journal_page_last     o669
_journal_paper_category     QO
_journal_paper_doi     10.1107/S1600536813008830
_journal_coeditor_code     CV5396
_publ_contact_author_name     'Slaheddine Kamoun'
_publ_contact_author_address
;
Laboratoire de Genie des Materiaux et Environnement,
Ecole Nationale d'Ingenieurs de Sfax,
BP 1173
Sfax
Tunisia
;
_publ_contact_author_email     'slah.kamoun@gmail.com'
_publ_contact_author_fax     '0021697898960'
_publ_contact_author_phone     '0021674669330'
_publ_section_title
;
Ethylenediammonium chloride thiocyanate
;
loop_
    _publ_author_name
    _publ_author_footnote
    _publ_author_address
    'Karoui, Sahel' .
;
Laboratoire de G\'enie des Mat\'eriaux et Environnement,
\'Ecole Nationale d'Ing\'enieurs de Sfax,
BP 1173,
Sfax,
Tunisia
;
    'Kamoun, Slaheddine' .
;
Laboratoire de G\'enie des Mat\'eriaux et Environnement,
\'Ecole Nationale d'Ing\'enieurs de Sfax,
BP 1173,
Sfax,
Tunisia
;
    'Michaud, Fran\,cois' .
;
Service commun d'analyse par diffraction des rayons X,
Universit\'e de Brest,
6, Avenue Victor Le Gorgeu,
CS 93837,
F-29238 Brest cedex 3,
France
;
