# Supplementary material for: Ethyl­enedi­ammonium chloride thio­cyanate
Source: Acta Crystallogr Sect E Struct Rep Online. 2013 Apr 5;69(Pt 5):o669. doi: 10.1107/S1600536813008830 (PMC3647864; doi:10.1107/S1600536813008830)
Supplement: Supplementary file 2 [file e-69-0o669-Isup2.hkl]

# 
# h,k,l, Fc-squared, Fo-squared, sigma(Fo-squared) and status flag 
# 
data_I
_shelx_title ' C2H10N2(SCN)(CL) P -1' 
_shelx_refln_list_code          4 
_shelx_F_calc_maximum       86.14 
_exptl_crystal_F_000       164.00 
_reflns_d_resolution_high  0.7001 
 
loop_ 
 _symmetry_equiv_pos_as_xyz 
 'x, y, z' 
 '-x, -y, -z' 
 
_cell_length_a     6.2726 
_cell_length_b     6.3462 
_cell_length_c     9.1745 
_cell_angle_alpha  92.436 
_cell_angle_beta   92.193 
_cell_angle_gamma  94.341 
 
_shelx_F_squared_multiplier     1.000 
 
loop_ 
 _refln_index_h 
 _refln_index_k 
 _refln_index_l 
 _refln_F_squared_calc 
 _refln_F_squared_meas 
 _refln_F_squared_sigma 
 _refln_observed_status 
   1   0   0        4.52       11.92      0.10 o 
   2   0   0     1328.47     1495.81      7.47 o 
   3   0   0      180.60      200.15      0.70 o 
   4   0   0        9.50        7.86      0.20 o 
   5   0   0        7.09        7.63      0.18 o 
   6   0   0      352.04      340.75      1.22 o 
   7   0   0        3.53        3.10      0.21 o 
   8   0   0      120.77      118.18      1.38 o 
  -8   1   0        1.52        1.20      0.33 o 
  -7   1   0        0.00       -0.13      0.27 o 
  -6   1   0      171.00      160.86      1.09 o 
  -5   1   0      290.81      283.64      1.72 o 
  -4   1   0      720.94      732.97      4.37 o 
  -3   1   0        5.60        6.82      0.19 o 
  -2   1   0     1681.04     1622.09     40.64 o 
  -1   1   0        8.40        7.07      0.37 o 
   0   1   0       49.38       58.51      0.52 o 
   1   1   0      545.37      489.84     14.30 o 
   2   1   0      617.09      679.57      3.71 o 
   3   1   0        6.63        5.82      0.15 o 
   4   1   0     1274.74     1310.94      5.48 o 
   5   1   0       19.14       19.83      0.25 o 
   6   1   0      145.59      146.99      1.21 o 
   7   1   0        0.15        0.20      0.19 o 
   8   1   0        0.00       -0.01      0.30 o 
  -8   2   0      124.71      126.97      2.18 o 
  -7   2   0       32.68       33.47      0.65 o 
  -6   2   0      280.35      269.90      2.29 o 
  -5   2   0        2.29        2.28      0.19 o 
  -4   2   0       29.15       29.37      0.49 o 
  -3   2   0       61.24       59.24      3.99 o 
  -2   2   0     1309.06     1366.53     57.97 o 
  -1   2   0     1881.92     2013.97      8.53 o 
   0   2   0     7419.61     7385.01    389.50 o 
   1   2   0      260.06      301.30      6.54 o 
   2   2   0     1080.86     1056.62     66.78 o 
   3   2   0        0.13        1.07      0.24 o 
   4   2   0        8.41        9.57      0.25 o 
   5   2   0       34.56       33.91      0.41 o 
   6   2   0      163.92      161.55      1.45 o 
   7   2   0       27.88       25.54      0.53 o 
   8   2   0       92.68       94.64      2.12 o 
  -8   3   0        0.05        0.31      0.35 o 
  -7   3   0        4.75        4.29      0.37 o 
  -6   3   0       49.75       47.73      0.74 o 
  -5   3   0      323.36      317.32      1.76 o 
  -4   3   0      331.97      337.85      3.04 o 
  -3   3   0       83.86       80.61      3.16 o 
  -2   3   0      587.34      607.29      4.22 o 
  -1   3   0       32.92       29.45      0.34 o 
   0   3   0        6.89        6.49      0.34 o 
   1   3   0      129.07      137.81      1.26 o 
   2   3   0      226.56      216.00      7.15 o 
   3   3   0       39.81       41.48      0.67 o 
   4   3   0      908.92      920.79      4.49 o 
   5   3   0       20.41       18.56      0.38 o 
   6   3   0       78.16       80.23      0.77 o 
   7   3   0        3.31        2.49      0.44 o 
   8   3   0        0.09        0.03      0.43 o 
  -8   4   0       61.43       62.89      2.97 o 
  -7   4   0       93.87       96.37      1.39 o 
  -6   4   0      108.84      108.39      1.35 o 
  -5   4   0        4.41        3.85      0.38 o 
  -4   4   0       29.46       27.09      0.53 o 
  -3   4   0       17.82       16.65      0.33 o 
  -2   4   0      300.54      292.74      2.85 o 
  -1   4   0     1301.19     1407.06     10.58 o 
   0   4   0      839.45      893.58      7.96 o 
   1   4   0      273.31      270.86      2.46 o 
   2   4   0      404.27      408.13      1.67 o 
   3   4   0       50.83       52.20      0.89 o 
   4   4   0        0.04        0.04      0.18 o 
   5   4   0       45.33       42.26      0.57 o 
   6   4   0       28.47       28.88      0.80 o 
   7   4   0       21.95       21.14      0.90 o 
  -7   5   0       12.04       12.60      0.67 o 
  -6   5   0        0.30        0.06      0.47 o 
  -5   5   0      134.25      133.51      4.94 o 
  -4   5   0      136.25      136.14      1.06 o 
  -3   5   0      190.59      189.23      2.37 o 
  -2   5   0       85.43       82.23      1.57 o 
  -1   5   0        5.40        5.49      0.29 o 
   0   5   0        6.53        6.42      0.29 o 
   1   5   0        8.49        9.68      0.22 o 
   2   5   0      119.90      110.30      1.14 o 
   3   5   0      152.97      146.16      1.21 o 
   4   5   0      271.12      269.36      2.67 o 
   5   5   0       42.96       40.07      0.89 o 
   6   5   0       29.31       29.01      0.84 o 
   7   5   0       12.80       11.73      1.03 o 
  -7   6   0       58.59       61.59      1.82 o 
  -6   6   0       31.35       33.16      0.91 o 
  -5   6   0       25.77       25.24      1.13 o 
  -4   6   0        0.31        0.08      0.32 o 
  -3   6   0       20.12       20.04      0.40 o 
  -2   6   0       14.60       14.86      0.78 o 
  -1   6   0      460.35      450.73      8.01 o 
   0   6   0      119.16      118.04      1.29 o 
   1   6   0      208.99      203.52      1.09 o 
   2   6   0       37.88       40.29      0.54 o 
   3   6   0       31.73       33.67      0.57 o 
   4   6   0        0.01        0.01      0.38 o 
   5   6   0        8.84        8.30      0.55 o 
   6   6   0        5.17        4.91      0.59 o 
  -6   7   0        0.85        0.75      0.54 o 
  -5   7   0       57.22       57.28      1.11 o 
  -4   7   0       18.65       18.76      0.68 o 
  -3   7   0       97.01       97.67      0.87 o 
  -2   7   0       14.28       13.16      0.51 o 
  -1   7   0        7.77        9.63      0.74 o 
   0   7   0        0.44        0.85      0.59 o 
   1   7   0        0.62        0.98      0.24 o 
   2   7   0       31.34       29.58      0.53 o 
   3   7   0      107.56      105.05      2.79 o 
   4   7   0       41.27       41.97      0.96 o 
   5   7   0       30.63       31.86      0.95 o 
  -4   8   0        2.52        2.57      0.61 o 
  -2   8   0        1.21        0.46      0.56 o 
  -1   8   0      113.55      110.90      2.26 o 
   0   8   0        8.97        8.52      0.88 o 
   1   8   0       80.37       78.51      1.80 o 
   2   8   0        0.12        0.56      0.37 o 
   3   8   0        7.40        7.81      1.27 o 
  -1   9   0        6.96        6.21      0.64 o 
   0   9   0        2.78        2.28      0.53 o 
  -3  -8   1       29.88       28.81      0.84 o 
  -2  -8   1       16.93       16.44      0.67 o 
  -1  -8   1       31.50       30.39      1.08 o 
   1  -8   1        2.57        3.24      0.53 o 
   3  -8   1        0.38        1.09      0.57 o 
   4  -8   1        6.25        6.18      0.52 o 
  -5  -7   1       28.99       29.38      1.03 o 
  -4  -7   1        0.22        0.22      0.45 o 
  -3  -7   1        0.99        1.37      0.42 o 
  -2  -7   1       10.44       11.26      0.67 o 
  -1  -7   1        4.78        4.76      0.34 o 
   0  -7   1       17.89       18.37      0.54 o 
   2  -7   1       16.67       15.95      0.44 o 
   3  -7   1       34.95       36.20      2.61 o 
   4  -7   1        0.01       -0.01      0.38 o 
   5  -7   1       26.22       26.30      0.83 o 
   6  -7   1       15.34       15.78      0.80 o 
  -6  -6   1       20.15       20.56      0.83 o 
  -5  -6   1       22.44       22.39      0.79 o 
  -4  -6   1       13.75       12.90      0.93 o 
  -3  -6   1      120.94      114.91      2.65 o 
  -2  -6   1       17.36       15.74      0.58 o 
  -1  -6   1      134.33      127.13      1.00 o 
   0  -6   1       43.70       40.52      0.47 o 
   1  -6   1        7.79        6.54      0.24 o 
   2  -6   1       49.55       47.89      0.86 o 
   3  -6   1        5.99        6.45      0.34 o 
   4  -6   1       16.77       16.57      0.59 o 
   5  -6   1       67.83       71.17      1.16 o 
   6  -6   1        0.62        0.90      0.49 o 
   7  -6   1        3.77        5.00      0.89 o 
  -7  -5   1       75.84       77.52      2.00 o 
  -6  -5   1        2.40        1.64      0.50 o 
  -5  -5   1       65.68       66.23      1.11 o 
  -4  -5   1        4.74        4.74      0.47 o 
  -3  -5   1        2.28        2.05      0.26 o 
  -2  -5   1       38.78       41.18      0.57 o 
  -1  -5   1       44.80       43.53      0.43 o 
   0  -5   1        1.51        2.17      0.29 o 
   1  -5   1      272.68      264.21      7.49 o 
   2  -5   1       13.94       13.06      0.33 o 
   3  -5   1      235.62      222.04      1.56 o 
   4  -5   1       22.81       22.30      1.18 o 
   5  -5   1       25.52       27.21      0.73 o 
   6  -5   1       23.86       26.17      1.29 o 
   7  -5   1        0.43        0.80      0.46 o 
  -7  -4   1        0.05       -0.27      0.47 o 
  -6  -4   1       20.87       22.16      0.72 o 
  -5  -4   1       68.08       65.69      1.42 o 
  -4  -4   1        7.10        7.91      0.31 o 
  -3  -4   1      412.17      406.72      2.53 o 
  -2  -4   1       17.69       19.35      0.31 o 
  -1  -4   1      157.12      158.44      1.09 o 
   0  -4   1       85.65       80.11      0.69 o 
   1  -4   1       45.26       48.63      0.56 o 
   2  -4   1       61.29       67.57      1.13 o 
   3  -4   1       65.06       65.67      1.14 o 
   4  -4   1        0.75        1.25      0.21 o 
   5  -4   1      171.07      171.81      2.52 o 
   6  -4   1        0.12        0.75      0.37 o 
   7  -4   1       18.95       20.40      0.74 o 
   8  -4   1        1.39        1.43      0.54 o 
  -8  -3   1        5.97        5.22      0.97 o 
  -7  -3   1      108.99      113.00      1.20 o 
  -6  -3   1       37.33       36.76      0.66 o 
  -5  -3   1      152.89      146.06      0.95 o 
  -4  -3   1        0.09        0.07      0.19 o 
  -3  -3   1       22.52       20.03      0.73 o 
  -2  -3   1       92.99      102.35      4.35 o 
  -1  -3   1       59.15       55.89      0.47 o 
   0  -3   1      175.15      180.88      2.38 o 
   1  -3   1      476.53      493.99      2.61 o 
   2  -3   1        6.65        5.43      0.27 o 
   3  -3   1      740.67      731.62     10.12 o 
   4  -3   1      239.51      235.98      1.48 o 
   5  -3   1        6.98        6.61      0.44 o 
   6  -3   1       25.19       24.30      0.56 o 
   7  -3   1        0.72        0.62      0.34 o 
   8  -3   1        0.02       -0.18      0.36 o 
  -8  -2   1       16.03       16.21      0.55 o 
  -7  -2   1        6.86        6.40      0.39 o 
  -6  -2   1        7.32        8.19      0.37 o 
  -5  -2   1      106.43      104.91      1.38 o 
  -4  -2   1        5.31        4.26      0.19 o 
  -3  -2   1      924.25      927.66      3.62 o 
  -2  -2   1      460.45      485.79      1.54 o 
  -1  -2   1       26.97       29.02      1.92 o 
   0  -2   1       28.94       29.30      0.32 o 
   1  -2   1       46.75       69.22      3.15 o 
   2  -2   1      259.48      281.73     10.96 o 
   3  -2   1      277.37      280.80      6.75 o 
   4  -2   1      118.44      110.95      1.67 o 
   5  -2   1      154.03      156.85      1.60 o 
   6  -2   1        0.86        0.80      0.28 o 
   7  -2   1       84.38       85.40      0.99 o 
   8  -2   1       20.50       19.64      0.60 o 
  -8  -1   1       43.26       44.31      0.76 o 
  -7  -1   1       54.33       54.44      0.49 o 
  -6  -1   1       95.81       97.07      0.53 o 
  -5  -1   1      293.03      278.78      1.32 o 
  -4  -1   1       96.42      101.28      0.61 o 
  -3  -1   1        1.98        1.37      0.11 o 
  -2  -1   1       63.43       74.05      1.25 o 
  -1  -1   1      119.53      107.98      0.68 o 
   0  -1   1       18.48       36.31      0.54 o 
   1  -1   1     1236.59     1357.64     32.46 o 
   2  -1   1     1212.52     1186.14      2.43 o 
   3  -1   1      344.97      337.61      1.38 o 
   4  -1   1      448.07      451.41      4.77 o 
   5  -1   1        5.71        5.01      0.21 o 
   6  -1   1       55.56       53.97      0.77 o 
   7  -1   1       11.63       11.71      0.33 o 
   8  -1   1       14.68       14.81      0.59 o 
  -8   0   1       18.48       18.00      0.63 o 
  -7   0   1        9.32        9.79      0.35 o 
  -6   0   1        6.19        6.50      0.19 o 
  -5   0   1      173.85      171.00      0.86 o 
  -4   0   1      182.82      180.33      1.04 o 
  -3   0   1      593.96      609.09      1.26 o 
  -2   0   1      937.12     1016.11      2.31 o 
  -1   0   1        2.83        9.12      0.19 o 
   1   0   1      257.11      264.70      4.36 o 
   2   0   1      167.24      158.27      2.31 o 
   3   0   1       81.58       83.67      1.06 o 
   4   0   1      231.50      225.37      2.27 o 
   5   0   1      182.88      176.27      1.08 o 
   6   0   1       43.97       43.70      0.49 o 
   7   0   1       90.16       91.02      1.02 o 
   8   0   1       44.87       45.80      0.95 o 
  -8   1   1       53.69       53.11      0.87 o 
  -7   1   1       11.52       10.29      0.30 o 
  -6   1   1      169.77      170.03      1.09 o 
  -5   1   1      144.91      137.62      0.88 o 
  -4   1   1      275.91      288.48      1.71 o 
  -3   1   1       20.69       19.05      0.78 o 
  -2   1   1      277.44      317.77      2.45 o 
  -1   1   1      131.89      131.33      3.91 o 
   0   1   1        0.37        5.52      0.27 o 
   1   1   1      820.83      745.27     28.01 o 
   2   1   1     2605.02     2312.57      9.75 o 
   3   1   1        0.53        0.41      0.11 o 
   4   1   1      354.39      356.23      1.54 o 
   5   1   1        0.00       -0.03      0.13 o 
   6   1   1       57.11       54.64      0.60 o 
   7   1   1       20.35       20.13      0.53 o 
   8   1   1       44.64       44.21      1.38 o 
  -8   2   1       10.99       10.80      0.50 o 
  -7   2   1       11.25       12.53      0.46 o 
  -6   2   1        5.03        4.35      0.23 o 
  -5   2   1      177.54      170.73      1.07 o 
  -4   2   1      401.84      404.44      2.05 o 
  -3   2   1        6.52        4.59      0.43 o 
  -2   2   1      336.48      361.59      4.49 o 
  -1   2   1      190.05      191.33      1.41 o 
   0   2   1      403.52      400.63      4.88 o 
   1   2   1      298.11      314.20      4.86 o 
   2   2   1        2.16        2.21      0.19 o 
   3   2   1        3.68        2.86      0.60 o 
   4   2   1      147.28      147.01      1.61 o 
   5   2   1      136.02      129.21      1.04 o 
   6   2   1      173.50      173.54      0.98 o 
   7   2   1       20.36       21.24      0.48 o 
   8   2   1       41.82       42.64      1.20 o 
  -8   3   1       17.66       15.56      0.69 o 
  -7   3   1        1.68        1.56      0.42 o 
  -6   3   1      197.61      198.50      2.65 o 
  -5   3   1        0.35        0.59      0.20 o 
  -4   3   1      131.17      134.01      1.21 o 
  -3   3   1       19.85       19.82      0.84 o 
  -2   3   1      392.55      436.39      3.90 o 
  -1   3   1       69.85       68.13      1.69 o 
   0   3   1      394.22      362.23      1.47 o 
   1   3   1        3.41        4.96      0.26 o 
   2   3   1      840.80      830.93      9.04 o 
   3   3   1        6.76        7.28      0.27 o 
   4   3   1      288.68      274.25      2.22 o 
   5   3   1       36.19       35.20      0.85 o 
   6   3   1       12.26       12.44      0.37 o 
   7   3   1        2.67        2.27      0.31 o 
   8   3   1       30.84       31.59      1.65 o 
  -8   4   1        8.78        9.61      0.67 o 
  -7   4   1       28.60       27.34      1.16 o 
  -6   4   1        2.75        3.02      0.43 o 
  -5   4   1       28.59       26.94      0.61 o 
  -4   4   1      161.84      155.32      1.07 o 
  -3   4   1        1.22        1.78      0.22 o 
  -2   4   1      359.31      352.45      2.93 o 
  -1   4   1        3.99        2.82      0.29 o 
   0   4   1      120.86      112.63      0.70 o 
   1   4   1       46.72       59.66      1.19 o 
   2   4   1        0.75        0.30      0.23 o 
   3   4   1        6.85        7.38      0.28 o 
   4   4   1       92.41       92.12      1.05 o 
   5   4   1       18.72       19.77      0.44 o 
   6   4   1      156.58      158.54      1.16 o 
   7   4   1        0.08        0.72      0.47 o 
  -7   5   1        0.86        0.48      0.52 o 
  -6   5   1       94.37       95.91      1.36 o 
  -5   5   1       14.46       13.59      0.45 o 
  -4   5   1       48.15       49.59      0.62 o 
  -3   5   1       60.41       62.81      1.02 o 
  -2   5   1       81.10       85.91      3.07 o 
  -1   5   1       41.17       42.27      1.16 o 
   0   5   1      188.52      173.40      1.22 o 
   1   5   1       29.83       29.01      0.91 o 
   2   5   1      250.61      242.61      1.26 o 
   3   5   1       30.15       28.64      0.47 o 
   4   5   1      113.19      112.60      1.70 o 
   5   5   1       57.06       55.17      0.70 o 
   6   5   1        0.39        0.74      0.47 o 
  -7   6   1       25.91       28.51      1.37 o 
  -6   6   1       10.63       11.83      0.64 o 
  -5   6   1        0.28       -0.18      0.42 o 
  -4   6   1       33.47       33.49      0.54 o 
  -3   6   1        8.47        8.36      0.32 o 
  -2   6   1      166.61      159.41      1.16 o 
  -1   6   1       32.18       32.90      0.86 o 
   0   6   1       18.75       18.02      0.61 o 
   1   6   1       15.17       17.26      0.37 o 
   2   6   1       16.89       16.05      0.39 o 
   3   6   1        0.01        0.14      0.24 o 
   4   6   1       57.20       55.64      0.95 o 
   5   6   1        1.52        1.17      0.49 o 
   6   6   1       56.49       61.68      1.77 o 
  -6   7   1       15.05       15.99      0.74 o 
  -5   7   1       10.67       10.50      0.60 o 
  -4   7   1       12.36       12.94      1.18 o 
  -3   7   1       80.02       75.70      0.79 o 
  -2   7   1        1.95        2.24      0.64 o 
  -1   7   1        6.79        6.45      1.09 o 
   0   7   1       36.84       35.73      1.26 o 
   1   7   1       24.81       24.99      0.84 o 
   2   7   1       73.36       69.98      0.77 o 
   3   7   1       43.45       42.38      0.66 o 
   4   7   1       10.60       10.82      0.95 o 
   5   7   1       23.15       21.76      0.81 o 
  -4   8   1        5.91        7.66      0.76 o 
  -3   8   1       14.25       12.34      1.13 o 
  -2   8   1       25.85       25.47      1.17 o 
  -1   8   1       20.93       20.85      0.80 o 
   0   8   1        2.61        2.07      0.61 o 
   1   8   1       18.54       17.01      1.03 o 
   2   8   1        4.19        3.21      0.69 o 
   3   8   1        0.11        0.22      0.40 o 
  -3  -8   2        7.18        6.52      0.56 o 
  -2  -8   2        0.33        0.41      0.39 o 
  -1  -8   2        4.20        3.57      0.53 o 
   3  -8   2        0.72        0.77      0.47 o 
   4  -8   2       21.36       20.89      2.52 o 
  -5  -7   2        6.27        5.71      0.89 o 
  -4  -7   2       21.59       21.80      2.06 o 
  -3  -7   2        0.26        0.45      0.37 o 
  -2  -7   2       88.43       87.95      1.26 o 
  -1  -7   2        2.97        2.92      0.48 o 
   0  -7   2      174.16      166.75      1.45 o 
   1  -7   2        1.61        1.53      0.31 o 
   2  -7   2        0.01       -0.03      0.31 o 
   3  -7   2        2.94        2.55      0.42 o 
   4  -7   2       31.91       30.96      1.10 o 
   5  -7   2        1.81        2.20      0.50 o 
   6  -7   2       62.83       66.12      1.87 o 
  -6  -6   2       29.93       32.32      1.46 o 
  -5  -6   2       46.02       47.14      1.03 o 
  -4  -6   2       62.72       63.67      3.02 o 
  -3  -6   2       24.10       22.96      0.69 o 
  -2  -6   2        0.02       -0.23      0.34 o 
  -1  -6   2        1.48        1.49      0.26 o 
   0  -6   2       22.79       24.15      0.42 o 
   1  -6   2        8.97        8.72      0.27 o 
   2  -6   2      139.13      135.38      2.01 o 
   3  -6   2       17.96       18.72      0.58 o 
   4  -6   2       86.41       80.90      1.14 o 
   5  -6   2        1.23        0.95      0.45 o 
   6  -6   2        2.30        3.03      0.55 o 
   7  -6   2        4.50        5.57      0.92 o 
  -7  -5   2        5.50        5.29      0.93 o 
  -6  -5   2        0.75        0.21      0.46 o 
  -5  -5   2        5.68        4.78      0.49 o 
  -4  -5   2       70.50       69.40      1.06 o 
  -3  -5   2       30.73       31.10      0.69 o 
  -2  -5   2      266.98      263.61      1.14 o 
  -1  -5   2      111.07      109.72      1.20 o 
   0  -5   2      608.80      587.57      2.99 o 
   1  -5   2       40.87       35.71      0.58 o 
   2  -5   2        3.54        2.69      0.19 o 
   3  -5   2        9.89        8.96      0.45 o 
   4  -5   2       41.54       39.10      0.78 o 
   5  -5   2       34.03       34.10      0.80 o 
   6  -5   2      165.92      172.00      3.92 o 
   7  -5   2       19.04       19.08      1.35 o 
  -7  -4   2        9.62        9.92      0.62 o 
  -6  -4   2       42.62       45.70      0.81 o 
  -5  -4   2      234.60      239.60      2.00 o 
  -4  -4   2       45.80       47.46      0.68 o 
  -3  -4   2       38.06       34.61      0.94 o 
  -2  -4   2       18.75       17.96      0.29 o 
  -1  -4   2       10.88       11.58      0.41 o 
   0  -4   2      121.60      121.81      0.91 o 
   1  -4   2      162.23      156.35      1.50 o 
   2  -4   2      141.52      142.06      1.90 o 
   3  -4   2       62.96       60.73      1.37 o 
   4  -4   2      293.44      291.20      5.31 o 
   5  -4   2       14.53       12.97      0.54 o 
   6  -4   2        0.01        0.01      0.32 o 
   7  -4   2        0.00       -0.19      0.36 o 
   8  -4   2       16.50       17.20      0.64 o 
  -8  -3   2       14.24       13.47      0.56 o 
  -7  -3   2       35.62       32.91      0.70 o 
  -6  -3   2        0.00       -0.12      0.32 o 
  -5  -3   2        0.81        1.22      0.28 o 
  -4  -3   2       63.33       61.49      0.86 o 
  -3  -3   2      173.12      183.36      1.58 o 
  -2  -3   2      631.08      658.41      3.86 o 
  -1  -3   2     1404.62     1315.24      5.23 o 
   0  -3   2      971.34     1019.09     18.42 o 
   1  -3   2      109.14      107.90      0.84 o 
   2  -3   2        3.45        3.63      0.27 o 
   3  -3   2       28.71       31.07      1.73 o 
   4  -3   2       48.20       44.36      0.59 o 
   5  -3   2      260.54      249.72      1.44 o 
   6  -3   2      140.45      140.98      1.21 o 
   7  -3   2       70.59       72.83      1.68 o 
   8  -3   2       42.80       45.16      0.87 o 
  -8  -2   2       13.95       14.38      0.54 o 
  -7  -2   2       52.87       53.98      0.80 o 
  -6  -2   2        4.33        3.84      0.29 o 
  -5  -2   2      418.35      429.66      2.61 o 
  -4  -2   2       28.41       29.17      0.33 o 
  -3  -2   2      169.33      160.13      1.86 o 
  -2  -2   2        0.22        0.98      0.11 o 
  -1  -2   2       10.32       15.68      0.71 o 
   0  -2   2      191.44      216.02      2.06 o 
   1  -2   2      562.27      559.63      2.33 o 
   2  -2   2      179.42      191.55      1.06 o 
   3  -2   2      274.39      270.43      1.04 o 
   4  -2   2      514.39      520.40      3.54 o 
   5  -2   2       82.01       77.52      1.39 o 
   6  -2   2        1.88        1.46      0.24 o 
   7  -2   2        4.58        3.81      0.35 o 
   8  -2   2       16.09       15.37      0.55 o 
  -8  -1   2        7.69        7.06      0.41 o 
  -7  -1   2       86.62       85.15      0.93 o 
  -6  -1   2        0.70        0.52      0.17 o 
  -5  -1   2       11.22       10.90      0.23 o 
  -4  -1   2       24.98       23.12      0.35 o 
  -3  -1   2      466.31      487.33      1.95 o 
  -2  -1   2      510.46      575.12      1.94 o 
  -1  -1   2     6766.21     6850.95    417.02 o 
   0  -1   2      528.79      650.08      1.06 o 
   1  -1   2      143.88      173.91      0.77 o 
   2  -1   2      215.56      243.31      3.60 o 
   3  -1   2       27.97       31.76      1.04 o 
   4  -1   2       23.16       24.04      0.69 o 
   5  -1   2      639.09      613.41      1.38 o 
   6  -1   2       21.59       23.02      0.45 o 
   7  -1   2      114.08      115.53      1.21 o 
   8  -1   2       56.59       56.50      0.95 o 
  -8   0   2       11.48       11.10      0.46 o 
  -7   0   2       95.92       93.19      1.13 o 
  -6   0   2       29.93       28.40      0.37 o 
  -5   0   2      383.03      382.45      2.68 o 
  -4   0   2        9.53       10.83      0.22 o 
  -3   0   2      441.04      457.01      1.35 o 
  -2   0   2      134.43      139.42      3.25 o 
  -1   0   2      158.27      145.24      2.88 o 
   0   0   2       22.55       19.13      0.36 o 
   1   0   2      357.38      389.98      5.48 o 
   2   0   2      813.79      810.81     26.21 o 
   3   0   2     1565.82     1433.29     52.24 o 
   4   0   2      182.51      181.33      8.31 o 
   5   0   2       65.70       67.50      0.60 o 
   6   0   2        0.25        0.12      0.17 o 
   7   0   2        1.08        1.46      0.26 o 
   8   0   2       18.03       18.27      0.59 o 
  -8   1   2        2.26        1.45      0.29 o 
  -7   1   2       75.77       76.86      0.69 o 
  -6   1   2        0.01       -0.03      0.18 o 
  -5   1   2        0.18        0.26      0.13 o 
  -4   1   2       14.31       15.59      0.53 o 
  -3   1   2     1166.26     1281.33      4.57 o 
  -2   1   2       78.03       83.12      1.41 o 
  -1   1   2     5939.84     5697.19    159.46 o 
   0   1   2      181.44      193.00      2.41 o 
   1   1   2      742.29      808.58     15.80 o 
   2   1   2       48.63       61.06      1.65 o 
   3   1   2       63.65       56.74      0.52 o 
   4   1   2       38.38       32.61      0.65 o 
   5   1   2      397.77      394.99      2.63 o 
   6   1   2        0.00        0.15      0.24 o 
   7   1   2      169.48      175.18      2.52 o 
   8   1   2       15.52       16.67      0.58 o 
  -8   2   2        0.94        0.81      0.43 o 
  -7   2   2       51.03       49.70      1.09 o 
  -6   2   2       75.19       72.88      0.71 o 
  -5   2   2      304.70      309.43      1.59 o 
  -4   2   2        6.96        6.27      0.26 o 
  -3   2   2      275.93      279.76      1.64 o 
  -2   2   2       16.40       19.86      0.38 o 
  -1   2   2       46.46       44.69      1.17 o 
   0   2   2        2.82        3.04      0.13 o 
   1   2   2      491.13      466.46      3.90 o 
   2   2   2       78.09       93.80      3.40 o 
   3   2   2     1431.81     1259.00     18.45 o 
   4   2   2       12.94       11.02      0.22 o 
   5   2   2       72.55       75.55      1.09 o 
   6   2   2        0.25        0.32      0.24 o 
   7   2   2        1.08        1.18      0.33 o 
   8   2   2        6.24        5.96      0.45 o 
  -8   3   2       20.01       20.06      0.86 o 
  -7   3   2       46.20       47.31      1.00 o 
  -6   3   2        1.33        1.49      0.25 o 
  -5   3   2        0.39        0.32      0.20 o 
  -4   3   2        0.01        0.09      0.16 o 
  -3   3   2      746.32      755.21      4.01 o 
  -2   3   2      619.39      651.66      2.19 o 
  -1   3   2     1474.89     1604.30     16.78 o 
   0   3   2        6.55        3.95      0.13 o 
   1   3   2      565.65      591.87      9.86 o 
   2   3   2       21.34       23.58      1.89 o 
   3   3   2       18.81       16.59      0.33 o 
   4   3   2       92.75       86.51      1.05 o 
   5   3   2      120.81      118.25      1.38 o 
   6   3   2        4.52        3.95      0.30 o 
   7   3   2      147.30      149.84      1.71 o 
   8   3   2        0.18        0.19      0.46 o 
  -8   4   2        1.84        1.81      0.57 o 
  -7   4   2        6.88        6.63      0.56 o 
  -6   4   2       49.69       47.66      0.64 o 
  -5   4   2      185.95      187.58      1.30 o 
  -4   4   2       75.88       73.75      0.68 o 
  -3   4   2       62.03       64.79      0.70 o 
  -2   4   2        0.10        0.09      0.22 o 
  -1   4   2        0.12        0.42      0.14 o 
   0   4   2       16.19       14.04      0.55 o 
   1   4   2      355.54      356.53      4.31 o 
   2   4   2       62.77       56.39      0.68 o 
   3   4   2      553.66      544.50      3.47 o 
   4   4   2        1.80        2.07      0.24 o 
   5   4   2       66.78       64.84      0.82 o 
   6   4   2       11.67       11.37      0.41 o 
   7   4   2        7.06        7.19      0.49 o 
  -7   5   2       24.95       25.12      0.85 o 
  -6   5   2       16.15       14.77      0.68 o 
  -5   5   2        5.95        6.30      0.32 o 
  -4   5   2       17.24       18.89      0.41 o 
  -3   5   2      100.49      107.11      1.84 o 
  -2   5   2      329.71      341.37      2.50 o 
  -1   5   2      410.08      411.79      3.28 o 
   0   5   2      139.40      131.77      3.84 o 
   1   5   2       90.52       96.04      1.55 o 
   2   5   2       16.21       17.84      0.37 o 
   3   5   2        0.32        0.44      0.24 o 
   4   5   2       27.22       26.89      0.70 o 
   5   5   2       39.54       39.55      0.78 o 
   6   5   2       15.34       15.16      0.47 o 
  -7   6   2        1.20        2.11      0.83 o 
  -6   6   2       34.55       34.69      0.92 o 
  -5   6   2       41.64       41.17      0.63 o 
  -4   6   2       53.09       52.36      1.20 o 
  -3   6   2       18.72       21.26      0.43 o 
  -2   6   2        5.35        4.56      0.37 o 
  -1   6   2        0.83        0.81      0.38 o 
   0   6   2        0.06        0.14      0.48 o 
   1   6   2      128.40      125.51      1.27 o 
   2   6   2      104.11      102.25      0.97 o 
   3   6   2      161.99      160.44      2.05 o 
   4   6   2       19.49       19.72      0.48 o 
   5   6   2       15.49       14.44      0.47 o 
  -6   7   2       10.80       10.04      0.64 o 
  -5   7   2        8.77        9.06      0.60 o 
  -4   7   2       13.54       15.15      0.54 o 
  -3   7   2        5.79        6.37      0.54 o 
  -2   7   2      135.43      138.96      2.26 o 
  -1   7   2       74.80       74.04      1.21 o 
   0   7   2       96.10      100.07      3.22 o 
   1   7   2        2.54        2.70      0.45 o 
   2   7   2        4.29        4.19      0.30 o 
   3   7   2        0.09        0.12      0.29 o 
   4   7   2        2.03        1.74      0.36 o 
  -4   8   2       15.37       14.94      1.04 o 
  -3   8   2        5.79        6.47      0.59 o 
  -2   8   2        8.23        8.24      0.53 o 
  -1   8   2        7.72        7.57      0.59 o 
   0   8   2        3.43        3.55      0.47 o 
   1   8   2       19.50       18.41      0.80 o 
   2   8   2       49.11       50.33      1.15 o 
   3   8   2       33.78       32.22      1.58 o 
  -3  -8   3        6.84        6.34      0.56 o 
  -2  -8   3        6.23        6.98      0.57 o 
  -1  -8   3       24.75       26.36      0.77 o 
   0  -8   3       48.05       45.08      2.36 o 
   2  -8   3        9.06        9.00      0.75 o 
   3  -8   3        5.93        6.83      0.52 o 
   4  -8   3        7.53        7.98      0.62 o 
  -4  -7   3       59.65       60.43      1.88 o 
  -3  -7   3       38.01       38.70      1.09 o 
  -2  -7   3       55.06       54.68      1.01 o 
  -1  -7   3        1.14        0.89      0.39 o 
   0  -7   3        3.33        2.63      0.39 o 
   1  -7   3       21.47       20.01      0.41 o 
   2  -7   3        9.32        9.83      0.51 o 
   3  -7   3       29.15       30.99      1.27 o 
   4  -7   3       54.01       58.57      3.29 o 
   5  -7   3       11.34       11.35      1.40 o 
  -6  -6   3       23.72       22.17      1.27 o 
  -5  -6   3       11.33       12.54      0.65 o 
  -4  -6   3        0.45        0.74      0.42 o 
  -3  -6   3       11.28       11.86      0.71 o 
  -2  -6   3       63.04       63.39      2.25 o 
  -1  -6   3        9.69       10.48      0.36 o 
   0  -6   3      211.10      204.92      1.05 o 
   1  -6   3      119.11      113.37      0.80 o 
   2  -6   3      147.69      137.50      1.06 o 
   3  -6   3        0.46        0.36      0.33 o 
   4  -6   3        8.30        8.94      0.55 o 
   5  -6   3        3.69        3.65      0.49 o 
   6  -6   3        4.46        4.02      0.54 o 
  -6  -5   3       35.21       34.09      0.92 o 
  -5  -5   3       13.06       13.04      0.63 o 
  -4  -5   3      272.17      265.49      5.56 o 
  -3  -5   3        9.21        8.00      0.44 o 
  -2  -5   3      121.99      120.63      1.32 o 
  -1  -5   3        0.19        0.37      0.18 o 
   0  -5   3        6.66        7.83      0.29 o 
   1  -5   3       33.98       35.81      0.60 o 
   2  -5   3       86.75       88.68      0.86 o 
   3  -5   3       11.61       12.06      0.39 o 
   4  -5   3      174.19      178.08      1.24 o 
   5  -5   3       22.71       20.14      1.32 o 
   6  -5   3       19.53       19.65      0.74 o 
   7  -5   3        1.46        2.25      0.56 o 
  -7  -4   3        0.02        0.09      0.34 o 
  -6  -4   3       83.83       84.97      1.06 o 
  -5  -4   3       16.90       16.32      0.51 o 
  -4  -4   3        0.27        0.37      0.28 o 
  -3  -4   3        1.88        2.73      0.27 o 
  -2  -4   3      137.68      139.51      1.17 o 
  -1  -4   3       10.15       11.84      0.37 o 
   0  -4   3      789.29      796.03      2.55 o 
   1  -4   3       45.38       50.11      1.05 o 
   2  -4   3      621.91      616.22      1.55 o 
   3  -4   3       15.03       16.29      0.51 o 
   4  -4   3       10.21        9.55      0.41 o 
   5  -4   3        0.95        1.01      0.31 o 
   6  -4   3       10.33        8.77      0.44 o 
   7  -4   3        0.22        0.57      0.39 o 
   8  -4   3       70.91       77.02      3.29 o 
  -8  -3   3        0.76        0.50      0.39 o 
  -7  -3   3        1.25        1.20      0.32 o 
  -6  -3   3       76.99       75.49      1.30 o 
  -5  -3   3        0.01       -0.13      0.26 o 
  -4  -3   3      616.21      620.46      2.21 o 
  -3  -3   3       30.28       36.56      0.38 o 
  -2  -3   3      183.41      175.85      4.21 o 
  -1  -3   3       13.11       13.70      0.73 o 
   0  -3   3        1.09        4.01      0.25 o 
   1  -3   3       64.22       68.17      1.71 o 
   2  -3   3      399.74      421.50      3.79 o 
   3  -3   3       42.66       42.55      0.64 o 
   4  -3   3      291.91      270.63      1.94 o 
   5  -3   3       35.97       33.35      0.71 o 
   6  -3   3      131.28      130.48      3.05 o 
   7  -3   3        2.31        1.96      0.37 o 
   8  -3   3        4.43        4.72      0.44 o 
  -8  -2   3       71.16       73.39      1.01 o 
  -7  -2   3        7.98        7.85      0.36 o 
  -6  -2   3      211.55      209.12      1.23 o 
  -5  -2   3        0.15        0.35      0.20 o 
  -4  -2   3        0.78        0.70      0.12 o 
  -3  -2   3       22.26       19.54      0.27 o 
  -2  -2   3       83.13       72.20      0.40 o 
  -1  -2   3      130.17      138.32      1.74 o 
   0  -2   3     2679.40     2656.59     22.72 o 
   1  -2   3      242.54      235.30      4.64 o 
   2  -2   3      919.34      892.40      9.46 o 
   3  -2   3       85.78       83.96      1.19 o 
   4  -2   3       67.51       66.47      1.49 o 
   5  -2   3       14.57       13.87      0.34 o 
   6  -2   3       38.61       35.67      0.54 o 
   7  -2   3       28.78       27.78      0.56 o 
   8  -2   3       64.29       65.74      0.98 o 
  -8  -1   3        0.32       -0.18      0.34 o 
  -7  -1   3        0.72        0.72      0.21 o 
  -6  -1   3      135.84      133.82      0.84 o 
  -5  -1   3       89.79       89.56      0.94 o 
  -4  -1   3      590.42      599.18      4.37 o 
  -3  -1   3      135.84      150.42      3.31 o 
  -2  -1   3      559.31      508.32     14.64 o 
  -1  -1   3        9.64       12.14      0.26 o 
   0  -1   3       78.74      104.15      0.59 o 
   1  -1   3        3.30        4.47      0.09 o 
   2  -1   3      250.16      239.20      1.81 o 
   3  -1   3      203.85      194.70      4.27 o 
   4  -1   3      500.04      471.13      1.72 o 
   5  -1   3        3.55        5.21      0.25 o 
   6  -1   3      214.22      212.03      1.20 o 
   7  -1   3       15.36       15.13      0.43 o 
   8  -1   3        9.18        9.16      0.51 o 
  -8   0   3       54.57       53.17      0.86 o 
  -7   0   3       59.98       60.74      1.11 o 
  -6   0   3      212.41      215.28      1.15 o 
  -5   0   3       25.07       26.44      0.39 o 
  -4   0   3        9.51        8.16      0.30 o 
  -3   0   3       20.42       19.56      0.36 o 
  -2   0   3       12.42        7.83      0.22 o 
  -1   0   3      492.25      518.97      1.89 o 
   0   0   3     3369.34     2871.94     93.27 o 
   1   0   3     2199.65     1941.13     25.19 o 
   2   0   3      416.81      409.83      3.81 o 
   3   0   3      334.60      319.28      5.42 o 
   4   0   3       75.35       76.80      1.03 o 
   5   0   3       26.17       23.83      0.76 o 
   6   0   3       35.08       31.64      0.47 o 
   7   0   3       96.29       96.61      1.10 o 
   8   0   3       30.22       29.59      0.88 o 
  -8   1   3        0.38        0.38      0.33 o 
  -7   1   3        0.01        0.11      0.25 o 
  -6   1   3      125.09      120.81      0.91 o 
  -5   1   3      293.27      296.39      2.40 o 
  -4   1   3      218.48      201.07      1.67 o 
  -3   1   3      270.31      259.91      2.46 o 
  -2   1   3      687.84      701.61      2.28 o 
  -1   1   3       98.41       93.74      1.02 o 
   0   1   3      151.80      173.46      0.91 o 
   1   1   3      174.51      192.65      1.00 o 
   2   1   3        1.08        1.59      0.18 o 
   3   1   3      189.17      175.46      9.62 o 
   4   1   3      566.66      536.29      3.09 o 
   5   1   3      194.98      201.78      1.32 o 
   6   1   3      113.37      118.76      1.12 o 
   7   1   3       25.66       28.16      0.67 o 
   8   1   3       17.65       18.50      0.62 o 
  -8   2   3       28.60       28.47      0.71 o 
  -7   2   3      140.38      140.99      1.08 o 
  -6   2   3       66.04       63.94      0.69 o 
  -5   2   3       39.79       44.08      0.54 o 
  -4   2   3       27.94       27.09      0.40 o 
  -3   2   3       72.33       81.81      0.85 o 
  -2   2   3       50.50       46.42      3.07 o 
  -1   2   3     1172.63     1198.60     10.78 o 
   0   2   3      277.16      293.31      5.66 o 
   1   2   3     1336.92     1281.53     32.67 o 
   2   2   3      149.44      135.53      4.83 o 
   3   2   3      518.03      482.81      2.14 o 
   4   2   3        0.40        0.07      0.19 o 
   5   2   3        2.31        2.69      0.25 o 
   6   2   3        1.14        0.91      0.32 o 
   7   2   3       73.59       74.33      1.01 o 
   8   2   3       14.60       15.55      0.60 o 
  -8   3   3        5.60        6.31      0.60 o 
  -7   3   3        7.18        7.07      0.37 o 
  -6   3   3       26.18       25.43      0.77 o 
  -5   3   3      217.43      208.46      1.70 o 
  -4   3   3       39.92       37.01      0.48 o 
  -3   3   3      433.46      429.02      3.90 o 
  -2   3   3       87.82       90.66      4.07 o 
  -1   3   3       70.22       63.27      1.26 o 
   0   3   3        0.01        0.25      0.13 o 
   1   3   3       11.79       12.76      0.42 o 
   2   3   3        0.23        0.15      0.23 o 
   3   3   3      277.47      252.29      1.47 o 
   4   3   3      155.50      159.25      1.42 o 
   5   3   3      254.30      256.76      1.38 o 
   6   3   3       35.27       37.20      0.95 o 
   7   3   3       51.42       53.21      0.91 o 
  -8   4   3        2.72        1.72      0.80 o 
  -7   4   3      106.70      108.49      1.62 o 
  -6   4   3        6.62        6.08      0.33 o 
  -5   4   3       56.30       57.05      0.78 o 
  -4   4   3        0.45        0.74      0.21 o 
  -3   4   3       46.60       50.05      1.10 o 
  -2   4   3       12.94       18.51      0.53 o 
  -1   4   3      506.43      494.89      2.27 o 
   0   4   3        0.33        0.24      0.11 o 
   1   4   3      561.55      550.58      4.97 o 
   2   4   3        3.31        4.19      0.23 o 
   3   4   3      263.54      258.93      2.75 o 
   4   4   3       24.78       24.73      0.47 o 
   5   4   3        0.00        0.83      0.49 o 
   6   4   3        3.45        3.73      0.34 o 
   7   4   3       33.23       34.11      1.04 o 
  -7   5   3       11.89       13.16      0.73 o 
  -6   5   3        0.05        0.00      0.27 o 
  -5   5   3       78.57       75.96      0.80 o 
  -4   5   3        1.20        1.03      0.26 o 
  -3   5   3      288.98      281.53      1.49 o 
  -2   5   3        0.13        0.38      0.26 o 
  -1   5   3       28.96       26.79      0.57 o 
   0   5   3        0.73        0.98      0.20 o 
   1   5   3        6.34        6.94      0.62 o 
   2   5   3        0.03        0.17      0.20 o 
   3   5   3      188.00      180.67      2.21 o 
   4   5   3        4.03        4.41      0.31 o 
   5   5   3      139.77      142.90      1.16 o 
   6   5   3        2.98        3.27      0.34 o 
  -6   6   3        0.01        0.30      0.36 o 
  -5   6   3       38.92       38.89      0.64 o 
  -4   6   3       30.19       29.87      0.54 o 
  -3   6   3        1.63        1.46      0.26 o 
  -2   6   3        0.01        0.29      0.42 o 
  -1   6   3      114.39      117.12      1.42 o 
   0   6   3        9.30        9.08      0.56 o 
   1   6   3      235.99      230.98      3.29 o 
   2   6   3       32.09       31.94      0.53 o 
   3   6   3       52.69       53.25      1.06 o 
   4   6   3       14.68       15.44      0.46 o 
   5   6   3        1.19        0.96      0.29 o 
  -5   7   3       26.27       26.42      0.59 o 
  -4   7   3        8.02        7.80      0.39 o 
  -3   7   3       73.13       73.11      1.26 o 
  -2   7   3        5.32        5.63      0.51 o 
  -1   7   3       16.51       15.84      0.69 o 
   0   7   3        5.60        4.81      0.57 o 
   1   7   3        7.38        6.85      0.57 o 
   2   7   3        0.57        0.42      0.50 o 
   3   7   3       55.66       55.33      1.10 o 
   4   7   3        2.49        2.78      0.32 o 
  -4   8   3       25.16       24.21      0.87 o 
  -3   8   3        0.29        0.67      0.40 o 
  -2   8   3        0.24        0.21      0.45 o 
  -1   8   3       21.48       22.14      0.87 o 
   0   8   3       15.10       13.63      0.62 o 
   1   8   3       50.16       49.96      1.50 o 
   2   8   3       31.92       33.99      1.02 o 
  -2  -8   4        0.42       -0.11      0.42 o 
  -1  -8   4       55.20       56.52      1.08 o 
   0  -8   4        4.88        4.90      0.48 o 
   1  -8   4        0.94        1.95      0.57 o 
   2  -8   4       11.23        9.23      0.55 o 
   3  -8   4        2.31        1.22      0.43 o 
  -4  -7   4       12.64       11.46      0.69 o 
  -3  -7   4        1.07        0.67      0.42 o 
  -2  -7   4       13.17       11.39      0.59 o 
  -1  -7   4        0.90        0.69      0.39 o 
   0  -7   4        1.99        3.39      0.45 o 
   1  -7   4       39.28       41.01      0.83 o 
   2  -7   4        9.23        8.57      0.34 o 
   3  -7   4       47.12       46.99      0.97 o 
   4  -7   4        1.42        1.61      0.48 o 
   5  -7   4        6.38        6.22      0.58 o 
  -5  -6   4       10.80       11.54      0.66 o 
  -4  -6   4        0.04       -0.08      0.44 o 
  -3  -6   4       62.61       62.83      1.07 o 
  -2  -6   4       25.49       24.26      0.70 o 
  -1  -6   4      181.80      175.69      1.04 o 
   0  -6   4       36.13       35.58      0.78 o 
   1  -6   4        0.33        0.05      0.24 o 
   2  -6   4        4.20        4.94      0.29 o 
   3  -6   4       10.37       10.14      0.36 o 
   4  -6   4        5.38        5.35      0.76 o 
   5  -6   4       93.57       98.98      1.44 o 
   6  -6   4        8.98       10.06      1.24 o 
  -6  -5   4       65.60       68.97      1.91 o 
  -5  -5   4       23.45       26.03      0.82 o 
  -4  -5   4       36.39       33.43      0.67 o 
  -3  -5   4        6.65        6.47      0.47 o 
  -2  -5   4       43.00       40.67      0.61 o 
  -1  -5   4       10.54       10.39      0.35 o 
   0  -5   4       42.10       42.04      0.51 o 
   1  -5   4       49.30       49.99      0.59 o 
   2  -5   4       33.38       33.74      0.48 o 
   3  -5   4      172.85      168.39      1.20 o 
   4  -5   4       38.90       35.08      0.90 o 
   5  -5   4        0.43        0.09      0.40 o 
   6  -5   4        8.70        8.34      0.58 o 
   7  -5   4        1.98        1.82      0.53 o 
  -7  -4   4        0.34        0.42      0.39 o 
  -6  -4   4        8.59        8.22      0.46 o 
  -5  -4   4       17.14       18.12      0.55 o 
  -4  -4   4        7.42        7.22      0.36 o 
  -3  -4   4      180.84      185.52      1.25 o 
  -2  -4   4      336.73      326.08      1.81 o 
  -1  -4   4      229.40      240.20      2.26 o 
   0  -4   4       57.32       60.27      0.63 o 
   1  -4   4        2.78        1.79      0.20 o 
   2  -4   4        4.02        5.43      0.30 o 
   3  -4   4       37.93       38.81      0.68 o 
   4  -4   4      115.38      113.81      1.90 o 
   5  -4   4      102.90      105.97      1.41 o 
   6  -4   4       36.98       38.21      0.74 o 
   7  -4   4       37.51       39.08      1.38 o 
  -7  -3   4        3.70        5.18      0.61 o 
  -6  -3   4      152.10      155.12      1.32 o 
  -5  -3   4       20.37       19.77      0.55 o 
  -4  -3   4      127.87      120.09      1.21 o 
  -3  -3   4        0.28        0.46      0.17 o 
  -2  -3   4       71.78       71.48      1.53 o 
  -1  -3   4        2.60        3.77      0.16 o 
   0  -3   4       79.12       81.90      0.83 o 
   1  -3   4       59.46       56.39      0.71 o 
   2  -3   4      207.62      197.89      1.51 o 
   3  -3   4      236.20      232.05      1.24 o 
   4  -3   4      123.61      117.46      1.06 o 
   5  -3   4        1.24        1.84      0.26 o 
   6  -3   4        8.17        7.74      0.44 o 
   7  -3   4        8.70        8.33      0.46 o 
   8  -3   4        2.41        1.97      0.40 o 
  -8  -2   4       38.31       37.09      1.32 o 
  -7  -2   4        2.60        2.19      0.32 o 
  -6  -2   4        5.16        5.79      0.32 o 
  -5  -2   4       22.95       22.58      0.42 o 
  -4  -2   4       79.99       72.01      0.64 o 
  -3  -2   4      153.85      173.88      1.03 o 
  -2  -2   4     1246.07     1349.73     14.88 o 
  -1  -2   4      137.43      141.10      1.82 o 
   0  -2   4      208.18      205.61      1.02 o 
   1  -2   4       36.45       34.70      0.46 o 
   2  -2   4       15.35       17.76      0.47 o 
   3  -2   4       37.86       42.10      0.52 o 
   4  -2   4      433.59      417.61      2.09 o 
   5  -2   4       29.90       30.85      0.49 o 
   6  -2   4       76.74       73.10      1.18 o 
   7  -2   4       72.12       74.79      0.86 o 
   8  -2   4       18.53       17.58      1.08 o 
  -8  -1   4       23.85       23.57      0.88 o 
  -7  -1   4        6.68        6.81      0.43 o 
  -6  -1   4      186.48      187.79      1.98 o 
  -5  -1   4        6.89        6.38      0.23 o 
  -4  -1   4      298.90      302.82      1.68 o 
  -3  -1   4       53.43       56.51      0.67 o 
  -2  -1   4       71.16       73.63      1.48 o 
  -1  -1   4       38.87       42.59      0.26 o 
   0  -1   4        2.30        1.28      0.10 o 
   1  -1   4      124.51      147.19      0.57 o 
   2  -1   4      953.34      918.60      5.62 o 
   3  -1   4       69.21       62.58      2.01 o 
   4  -1   4       89.64       76.87      1.57 o 
   5  -1   4        0.65        0.50      0.18 o 
   6  -1   4       16.91       15.05      0.68 o 
   7  -1   4       33.72       36.68      0.60 o 
   8  -1   4       36.50       41.19      1.06 o 
  -8   0   4       37.99       38.18      0.79 o 
  -7   0   4        3.44        3.58      0.35 o 
  -6   0   4       11.76       11.91      0.47 o 
  -5   0   4       33.34       34.96      0.46 o 
  -4   0   4      266.04      266.69      1.60 o 
  -3   0   4        0.99        1.05      0.18 o 
  -2   0   4     1739.16     1803.09      3.44 o 
  -1   0   4       34.44       44.31      0.84 o 
   0   0   4      872.76      913.41      2.81 o 
   1   0   4        3.60        5.18      0.27 o 
   2   0   4        8.48       11.29      0.22 o 
   3   0   4       24.43       23.85      0.86 o 
   4   0   4      325.45      302.79      3.87 o 
   5   0   4       13.17       14.74      0.56 o 
   6   0   4      187.01      183.43      1.76 o 
   7   0   4       26.68       30.78      0.88 o 
   8   0   4       26.81       27.22      0.91 o 
  -8   1   4       12.42       12.46      0.52 o 
  -7   1   4       25.94       25.29      0.61 o 
  -6   1   4      177.75      177.42      1.67 o 
  -5   1   4       18.10       15.25      0.42 o 
  -4   1   4      221.41      223.14      2.93 o 
  -3   1   4       77.42       78.49      4.58 o 
  -2   1   4       77.39       79.60      4.80 o 
  -1   1   4        0.03        0.21      0.16 o 
   0   1   4       24.65       26.10      0.41 o 
   1   1   4       46.08       51.85      0.89 o 
   2   1   4     1113.46     1068.18     36.81 o 
   3   1   4        8.27        7.22      0.37 o 
   4   1   4       91.30       92.43      0.86 o 
   5   1   4       11.46       10.80      0.40 o 
   6   1   4        3.51        2.89      0.33 o 
   7   1   4       21.84       23.70      0.63 o 
   8   1   4       62.31       68.78      1.78 o 
  -8   2   4       28.21       29.25      0.70 o 
  -7   2   4       12.32       12.30      0.44 o 
  -6   2   4        8.89        7.15      0.34 o 
  -5   2   4       19.09       19.03      0.41 o 
  -4   2   4      291.18      296.48      1.30 o 
  -3   2   4      178.02      181.35      2.55 o 
  -2   2   4     1019.66     1020.38      6.58 o 
  -1   2   4        0.54        0.61      0.21 o 
   0   2   4      654.29      653.51      5.16 o 
   1   2   4       49.58       55.38      0.68 o 
   2   2   4        4.21        4.20      0.24 o 
   3   2   4       94.67       90.29      1.08 o 
   4   2   4      124.86      119.80      1.99 o 
   5   2   4        0.12        0.25      0.27 o 
   6   2   4      222.37      225.68      2.12 o 
   7   2   4        0.00        0.10      0.35 o 
  -8   3   4        0.91        0.58      0.28 o 
  -7   3   4       25.42       23.94      0.55 o 
  -6   3   4      110.71      111.58      0.96 o 
  -5   3   4       82.08       77.88      1.27 o 
  -4   3   4       56.50       56.80      1.28 o 
  -3   3   4       20.27       21.53      0.54 o 
  -2   3   4       64.67       64.83      1.60 o 
  -1   3   4       75.79       80.39      1.78 o 
   0   3   4      226.67      215.65      2.51 o 
   1   3   4       40.01       37.85      0.67 o 
   2   3   4      498.82      503.67     13.05 o 
   3   3   4        0.27        0.27      0.21 o 
   4   3   4      114.62      113.70      1.05 o 
   5   3   4       45.68       42.95      0.73 o 
   6   3   4        3.80        4.07      0.41 o 
   7   3   4        0.64        0.47      0.39 o 
  -7   4   4       32.01       30.79      0.74 o 
  -6   4   4        0.81        1.54      0.30 o 
  -5   4   4        0.08        0.07      0.26 o 
  -4   4   4       71.43       72.88      0.96 o 
  -3   4   4      168.06      171.99      1.93 o 
  -2   4   4      477.88      485.10      3.85 o 
  -1   4   4      118.46      117.93      1.20 o 
   0   4   4      134.24      134.74      1.84 o 
   1   4   4       26.80       27.31      0.68 o 
   2   4   4        8.33        6.36      0.36 o 
   3   4   4       25.72       26.99      0.71 o 
   4   4   4       56.42       54.01      0.67 o 
   5   4   4       15.59       14.47      0.44 o 
   6   4   4       97.37       99.90      1.72 o 
   7   4   4        3.07        2.50      0.45 o 
  -7   5   4       22.49       21.57      0.92 o 
  -6   5   4       25.34       25.61      0.62 o 
  -5   5   4       52.32       52.72      0.71 o 
  -4   5   4       21.37       22.12      0.47 o 
  -3   5   4       40.61       39.34      0.69 o 
  -2   5   4        3.63        3.80      0.25 o 
  -1   5   4       14.93       15.63      0.59 o 
   0   5   4      102.53      102.04      1.36 o 
   1   5   4       70.57       69.99      1.12 o 
   2   5   4      213.17      210.36      2.07 o 
   3   5   4       22.84       21.11      0.46 o 
   4   5   4       32.95       31.44      0.64 o 
   5   5   4       35.12       36.00      0.66 o 
   6   5   4        7.21        7.15      0.50 o 
  -6   6   4        5.34        4.78      0.40 o 
  -5   6   4        2.02        2.73      0.33 o 
  -4   6   4        6.28        6.56      0.35 o 
  -3   6   4      106.10      111.91      1.98 o 
  -2   6   4      108.15      113.78      1.86 o 
  -1   6   4      125.39      125.76      2.07 o 
   0   6   4        8.81        7.71      0.44 o 
   1   6   4       13.99       13.40      0.61 o 
   2   6   4        5.76        6.70      0.55 o 
   3   6   4        0.96        1.32      0.29 o 
   4   6   4       21.55       21.26      0.53 o 
   5   6   4       20.86       21.63      0.57 o 
  -5   7   4       17.32       17.51      0.52 o 
  -4   7   4        5.48        5.19      0.55 o 
  -3   7   4       36.00       35.71      0.97 o 
  -2   7   4        4.37        4.80      0.48 o 
  -1   7   4        0.20       -0.07      0.46 o 
   0   7   4       22.66       21.49      0.66 o 
   1   7   4       39.66       42.35      0.85 o 
   2   7   4       67.17       66.85      1.29 o 
   3   7   4       33.24       33.49      0.75 o 
   4   7   4        0.17        0.18      0.30 o 
  -3   8   4       49.41       49.89      1.25 o 
  -2   8   4        5.79        4.99      0.51 o 
  -1   8   4       32.67       33.12      2.17 o 
   0   8   4        0.04        0.19      0.42 o 
   1   8   4        9.74        9.29      0.57 o 
   2   8   4        0.02        0.34      0.82 o 
  -2  -8   5        0.91        0.33      0.49 o 
  -1  -8   5        0.51        0.11      0.44 o 
   0  -8   5       24.26       22.41      0.75 o 
   1  -8   5        0.28        0.74      0.33 o 
   2  -8   5       34.84       35.60      1.35 o 
   3  -8   5        6.75        6.76      1.02 o 
  -4  -7   5       18.14       19.64      0.82 o 
  -3  -7   5       13.76       13.46      0.72 o 
  -2  -7   5       35.36       39.27      0.96 o 
  -1  -7   5       35.52       35.38      0.88 o 
   0  -7   5      109.25      105.25      1.24 o 
   1  -7   5       13.18       13.33      0.40 o 
   2  -7   5        0.02       -0.08      0.27 o 
   3  -7   5        0.00       -0.04      0.43 o 
   4  -7   5       12.25       11.29      0.70 o 
   5  -7   5        1.82        2.15      0.79 o 
  -5  -6   5       63.60       68.99      2.62 o 
  -4  -6   5       24.46       24.19      0.80 o 
  -3  -6   5       17.71       17.57      1.12 o 
  -2  -6   5        0.12        0.24      0.27 o 
  -1  -6   5        7.07        7.39      0.32 o 
   0  -6   5       67.61       66.35      1.02 o 
   1  -6   5       33.43       34.93      0.54 o 
   2  -6   5       50.51       51.19      0.65 o 
   3  -6   5       37.33       40.08      0.60 o 
   4  -6   5       50.85       51.70      1.05 o 
   5  -6   5        0.02        0.24      0.51 o 
   6  -6   5        0.06        0.51      0.81 o 
  -6  -5   5        4.05        4.25      0.50 o 
  -5  -5   5        4.24        4.26      0.45 o 
  -4  -5   5       17.16       18.80      0.64 o 
  -3  -5   5       72.48       73.89      0.91 o 
  -2  -5   5       50.02       48.94      0.78 o 
  -1  -5   5      250.42      248.95      1.76 o 
   0  -5   5      163.15      168.56      1.14 o 
   1  -5   5      114.12      112.23      0.85 o 
   2  -5   5        0.11        0.08      0.22 o 
   3  -5   5        0.34        0.24      0.32 o 
   4  -5   5       11.83       11.55      0.47 o 
   5  -5   5       18.76       16.55      0.47 o 
   6  -5   5       22.02       21.56      0.73 o 
  -7  -4   5       28.74       31.00      0.92 o 
  -6  -4   5       14.05       13.61      0.55 o 
  -5  -4   5      211.04      215.44      1.98 o 
  -4  -4   5        7.28        5.71      0.36 o 
  -3  -4   5       34.89       32.59      0.59 o 
  -2  -4   5        3.59        2.59      0.27 o 
  -1  -4   5       25.67       27.16      0.76 o 
   0  -4   5      113.16      111.50      0.91 o 
   1  -4   5      200.71      207.78      2.45 o 
   2  -4   5       20.26       20.33      0.47 o 
   3  -4   5      132.93      132.64      1.30 o 
   4  -4   5      133.26      132.20      1.13 o 
   5  -4   5       26.91       28.13      0.97 o 
   6  -4   5        0.33        0.38      0.37 o 
   7  -4   5        1.11        0.76      0.39 o 
  -7  -3   5       48.73       50.24      0.88 o 
  -6  -3   5        2.02        2.42      0.32 o 
  -5  -3   5       11.20       11.89      0.40 o 
  -4  -3   5        0.62        0.66      0.24 o 
  -3  -3   5      125.58      119.31      1.27 o 
  -2  -3   5       32.33       29.44      0.41 o 
  -1  -3   5     1039.07     1038.08      9.83 o 
   0  -3   5       27.71       34.05      0.74 o 
   1  -3   5      245.14      244.22      1.73 o 
   2  -3   5        0.24        0.41      0.26 o 
   3  -3   5        6.84        7.31      0.26 o 
   4  -3   5       26.11       27.71      0.46 o 
   5  -3   5      101.01       95.63      1.10 o 
   6  -3   5        0.13        0.51      0.27 o 
   7  -3   5       66.62       68.14      1.24 o 
  -8  -2   5        4.25        4.35      0.78 o 
  -7  -2   5       82.96       83.96      0.91 o 
  -6  -2   5        2.09        2.02      0.26 o 
  -5  -2   5      283.48      286.62      1.40 o 
  -4  -2   5        0.01       -0.12      0.18 o 
  -3  -2   5      126.38      114.48      1.08 o 
  -2  -2   5        0.79        1.40      0.24 o 
  -1  -2   5      167.48      175.93      1.97 o 
   0  -2   5       41.18       40.88      0.43 o 
   1  -2   5      401.84      404.58      1.63 o 
   2  -2   5        5.67        7.39      0.49 o 
   3  -2   5      464.49      453.59      2.26 o 
   4  -2   5       80.21       72.93      0.70 o 
   5  -2   5       86.34       89.33      0.79 o 
   6  -2   5        0.00        0.33      0.24 o 
   7  -2   5        0.01        0.08      0.27 o 
   8  -2   5        0.23        0.41      0.48 o 
  -8  -1   5        1.92        1.14      0.46 o 
  -7  -1   5       72.59       74.95      1.28 o 
  -6  -1   5        0.31        0.21      0.22 o 
  -5  -1   5        3.10        3.52      0.24 o 
  -4  -1   5        0.39        0.58      0.18 o 
  -3  -1   5      179.24      164.66      2.32 o 
  -2  -1   5       12.05        8.00      0.30 o 
  -1  -1   5     1800.63     1764.01      8.80 o 
   0  -1   5       37.09       30.94      0.40 o 
   1  -1   5      314.95      309.03      0.96 o 
   2  -1   5       15.81       14.98      0.38 o 
   3  -1   5       10.26        9.20      0.30 o 
   4  -1   5       16.46       14.12      0.32 o 
   5  -1   5      131.01      121.63      0.97 o 
   6  -1   5       40.93       41.34      0.60 o 
   7  -1   5       63.27       63.70      3.01 o 
   8  -1   5        0.00       -0.12      0.77 o 
  -8   0   5        0.63        0.51      0.38 o 
  -7   0   5      105.29      106.55      1.39 o 
  -6   0   5       53.27       54.39      0.80 o 
  -5   0   5      231.25      226.33      1.76 o 
  -4   0   5       13.61       11.63      0.28 o 
  -3   0   5      219.56      219.34      3.61 o 
  -2   0   5        1.82        1.24      0.14 o 
  -1   0   5      430.34      479.55      5.66 o 
   0   0   5       44.81       44.88      0.50 o 
   1   0   5      240.78      244.16      0.96 o 
   2   0   5        0.02        0.19      0.12 o 
   3   0   5      938.84      897.45      7.62 o 
   4   0   5        5.10        7.24      0.29 o 
   5   0   5      103.98      108.95      1.45 o 
   6   0   5        0.04       -0.07      0.40 o 
   7   0   5        8.14        8.26      0.59 o 
   8   0   5        1.16        1.55      0.74 o 
  -8   1   5       23.17       23.12      0.68 o 
  -7   1   5       46.85       47.71      0.83 o 
  -6   1   5        0.03       -0.21      0.32 o 
  -5   1   5        0.69        0.96      0.27 o 
  -4   1   5        3.61        4.43      0.28 o 
  -3   1   5      247.30      241.28      1.37 o 
  -2   1   5      303.80      295.01     17.05 o 
  -1   1   5      896.29      913.40      2.62 o 
   0   1   5      202.77      193.26      2.81 o 
   1   1   5      353.47      367.60      7.71 o 
   2   1   5      207.37      202.95      1.52 o 
   3   1   5        8.93        8.31      0.32 o 
   4   1   5        3.89        4.46      0.36 o 
   5   1   5       25.42       22.80      1.11 o 
   6   1   5       50.24       49.04      1.01 o 
   7   1   5       63.96       64.77      1.23 o 
  -8   2   5        3.72        3.32      0.41 o 
  -7   2   5       49.37       49.30      1.13 o 
  -6   2   5       76.81       74.90      1.17 o 
  -5   2   5      155.22      147.16      1.67 o 
  -4   2   5       95.77       97.20      2.20 o 
  -3   2   5       78.77       82.89      0.79 o 
  -2   2   5        1.97        1.93      0.22 o 
  -1   2   5       53.04       61.08      0.78 o 
   0   2   5       21.72       20.87      0.47 o 
   1   2   5      140.49      153.76      6.44 o 
   2   2   5      142.73      141.36      0.97 o 
   3   2   5      513.00      493.24      3.85 o 
   4   2   5       69.54       73.81      0.85 o 
   5   2   5      100.60      105.14      1.10 o 
   6   2   5       14.47       15.86      0.60 o 
   7   2   5        4.49        4.57      0.45 o 
  -8   3   5       29.77       29.55      0.81 o 
  -7   3   5       22.80       22.85      0.65 o 
  -6   3   5        5.02        5.54      0.34 o 
  -5   3   5        0.74        0.74      0.26 o 
  -4   3   5        2.80        3.14      0.25 o 
  -3   3   5      115.36      111.08      0.95 o 
  -2   3   5      394.63      398.59      7.43 o 
  -1   3   5      159.53      180.33      2.08 o 
   0   3   5      351.86      339.09      2.44 o 
   1   3   5       75.75       77.86      1.91 o 
   2   3   5      173.53      181.33      3.12 o 
   3   3   5       21.86       21.24      0.49 o 
   4   3   5        5.90        5.56      0.34 o 
   5   3   5        1.30        1.04      0.35 o 
   6   3   5       39.54       37.34      0.79 o 
   7   3   5       30.90       30.89      0.96 o 
  -7   4   5        9.89        9.19      0.44 o 
  -6   4   5       54.75       52.57      1.18 o 
  -5   4   5       48.72       47.76      1.22 o 
  -4   4   5      131.01      127.83      2.21 o 
  -3   4   5        9.16        9.82      0.32 o 
  -2   4   5        0.51        0.50      0.21 o 
  -1   4   5        0.00        0.02      0.29 o 
   0   4   5        0.00       -0.07      0.27 o 
   1   4   5       51.31       52.53      0.73 o 
   2   4   5      229.04      231.94      2.31 o 
   3   4   5      108.84      108.62      1.49 o 
   4   4   5       86.55       89.82      1.59 o 
   5   4   5       44.50       47.77      1.36 o 
   6   4   5       44.88       46.55      0.90 o 
  -7   5   5        7.74        7.34      0.50 o 
  -6   5   5       15.17       14.79      0.48 o 
  -5   5   5       19.18       18.49      0.49 o 
  -4   5   5        2.20        2.42      0.29 o 
  -3   5   5       11.41       11.76      0.43 o 
  -2   5   5      152.40      155.16      1.31 o 
  -1   5   5       24.20       25.18      0.59 o 
   0   5   5      263.17      260.60      2.11 o 
   1   5   5        2.31        2.73      0.39 o 
   2   5   5       44.16       45.98      1.22 o 
   3   5   5        9.79        9.34      0.45 o 
   4   5   5        0.02       -0.23      0.32 o 
   5   5   5        0.34        0.14      0.38 o 
  -6   6   5       33.61       33.57      0.67 o 
  -5   6   5        1.24        1.41      0.32 o 
  -4   6   5       48.88       46.94      0.95 o 
  -3   6   5        2.24        2.15      0.49 o 
  -2   6   5        3.16        3.05      0.43 o 
  -1   6   5        3.80        3.61      0.43 o 
   0   6   5        0.00        0.20      0.36 o 
   1   6   5        4.28        5.32      0.45 o 
   2   6   5      102.71      105.72      1.25 o 
   3   6   5       12.87       12.72      0.54 o 
   4   6   5       73.77       75.55      1.09 o 
   5   6   5        1.45        0.75      0.41 o 
  -4   7   5        3.26        3.90      0.59 o 
  -3   7   5        1.16        1.08      0.42 o 
  -2   7   5       52.04       54.49      1.04 o 
  -1   7   5        0.02       -0.18      0.40 o 
   0   7   5       83.85       82.12      1.37 o 
   1   7   5       17.47       18.35      0.66 o 
   2   7   5        5.44        5.36      0.50 o 
   3   7   5        4.83        5.00      0.83 o 
  -2   8   5        3.56        3.71      0.58 o 
  -1   8   5        9.24        8.36      0.49 o 
   0   8   5        0.20        0.51      0.49 o 
   1   8   5        0.02       -0.33      0.79 o 
  -1  -8   6        1.36        0.93      0.67 o 
   0  -8   6       27.81       29.72      1.20 o 
   1  -8   6        0.50        0.19      0.29 o 
   2  -8   6       37.15       38.59      0.78 o 
  -3  -7   6        2.53        2.20      0.50 o 
  -2  -7   6       79.04       78.59      1.32 o 
  -1  -7   6        4.66        5.10      0.33 o 
   0  -7   6        1.67        2.05      0.29 o 
   1  -7   6        1.72        1.54      0.30 o 
   2  -7   6        3.73        4.11      0.34 o 
   3  -7   6        3.45        3.63      0.34 o 
   4  -7   6       70.40       73.20      2.54 o 
  -5  -6   6        4.82        4.56      0.86 o 
  -4  -6   6        5.70        5.95      0.61 o 
  -3  -6   6        7.12        6.25      0.54 o 
  -2  -6   6        2.73        3.12      0.35 o 
  -1  -6   6       28.95       28.39      0.73 o 
   0  -6   6       53.25       55.66      0.69 o 
   1  -6   6       10.50       10.58      0.39 o 
   2  -6   6      154.69      156.86      1.40 o 
   3  -6   6       11.35       11.57      0.42 o 
   4  -6   6       11.18       11.85      0.51 o 
   5  -6   6        0.60        0.62      0.46 o 
  -6  -5   6        4.76        4.62      0.44 o 
  -5  -5   6        0.85        0.87      0.36 o 
  -4  -5   6       89.48       94.37      1.11 o 
  -3  -5   6       79.75       78.71      0.96 o 
  -2  -5   6      152.49      148.38      2.56 o 
  -1  -5   6       15.69       15.57      0.69 o 
   0  -5   6       15.29       13.86      0.38 o 
   1  -5   6        1.71        1.87      0.27 o 
   2  -5   6       23.99       24.39      0.56 o 
   3  -5   6       75.83       77.40      1.07 o 
   4  -5   6      109.03      110.85      2.11 o 
   5  -5   6       13.61       13.95      0.58 o 
   6  -5   6       61.69       64.31      1.03 o 
  -6  -4   6       29.73       30.73      1.13 o 
  -5  -4   6       32.80       33.46      0.81 o 
  -4  -4   6        7.80        7.95      0.57 o 
  -3  -4   6        5.92        5.66      0.36 o 
  -2  -4   6        1.05        0.91      0.26 o 
  -1  -4   6       82.57       80.95      1.05 o 
   0  -4   6      103.46      103.01      0.94 o 
   1  -4   6      140.54      138.14      1.36 o 
   2  -4   6      253.85      251.11      3.17 o 
   3  -4   6       59.87       61.34      0.96 o 
   4  -4   6       16.96       16.64      0.50 o 
   5  -4   6        4.17        3.97      0.37 o 
   6  -4   6        0.37        0.29      0.36 o 
   7  -4   6        7.17        7.33      0.50 o 
  -7  -3   6        3.81        4.02      0.38 o 
  -6  -3   6        8.73        8.69      0.45 o 
  -5  -3   6       24.94       24.34      0.50 o 
  -4  -3   6      115.55      116.36      1.47 o 
  -3  -3   6      373.87      369.05      3.00 o 
  -2  -3   6      194.37      185.63      2.26 o 
  -1  -3   6       64.97       60.37      0.65 o 
   0  -3   6       55.28       48.31      0.79 o 
   1  -3   6        0.24        0.59      0.34 o 
   2  -3   6       19.98       19.66      0.53 o 
   3  -3   6      328.74      317.29      1.48 o 
   4  -3   6       83.72       78.15      0.75 o 
   5  -3   6       64.94       61.88      0.73 o 
   6  -3   6      133.08      134.58      2.20 o 
   7  -3   6       14.27       14.69      0.68 o 
  -7  -2   6       78.71       81.38      1.53 o 
  -6  -2   6       26.44       27.22      0.54 o 
  -5  -2   6      110.66      117.24      0.94 o 
  -4  -2   6        1.83        1.69      0.23 o 
  -3  -2   6        4.87        4.74      0.27 o 
  -2  -2   6       34.46       36.06      0.46 o 
  -1  -2   6       99.71       95.07      0.75 o 
   0  -2   6      120.63      117.79      1.79 o 
   1  -2   6      692.40      671.63      3.88 o 
   2  -2   6      165.65      154.49      1.28 o 
   3  -2   6      117.71      108.91      0.94 o 
   4  -2   6       34.34       33.54      0.49 o 
   5  -2   6       27.71       28.36      0.50 o 
   6  -2   6       11.63       12.89      0.61 o 
   7  -2   6       53.46       52.20      1.35 o 
  -7  -1   6        8.73        8.02      0.63 o 
  -6  -1   6       16.19       17.01      0.69 o 
  -5  -1   6      129.88      125.92      1.57 o 
  -4  -1   6       17.91       16.58      0.35 o 
  -3  -1   6      665.83      669.62      4.70 o 
  -2  -1   6      204.45      191.49      2.53 o 
  -1  -1   6      360.10      361.15      2.54 o 
   0  -1   6       33.51       29.27      0.92 o 
   1  -1   6        9.65       11.17      0.24 o 
   2  -1   6       41.93       48.06      1.46 o 
   3  -1   6      428.29      378.90      1.54 o 
   4  -1   6       52.11       51.24      1.30 o 
   5  -1   6      250.32      241.60      3.38 o 
   6  -1   6       82.45       82.55      1.61 o 
   7  -1   6       31.54       33.61      1.10 o 
  -8   0   6        2.18        2.10      0.45 o 
  -7   0   6      118.88      121.96      2.87 o 
  -6   0   6        0.52        0.55      0.34 o 
  -5   0   6      140.29      143.81      1.49 o 
  -4   0   6        0.83        0.92      0.21 o 
  -3   0   6       38.42       37.79      0.61 o 
  -2   0   6       40.96       44.32      0.73 o 
  -1   0   6      123.49      127.80      2.34 o 
   0   0   6       17.79       16.80      0.43 o 
   1   0   6     1125.12     1078.03      4.67 o 
   2   0   6       63.90       69.35      0.64 o 
   3   0   6      246.16      240.46      1.91 o 
   4   0   6        2.28        1.35      0.18 o 
   5   0   6       16.34       14.96      0.62 o 
   6   0   6        7.38        8.19      0.58 o 
   7   0   6       83.31       83.41      3.04 o 
  -8   1   6        2.06        2.35      0.43 o 
  -7   1   6        6.05        5.77      0.47 o 
  -6   1   6        5.95        6.25      0.43 o 
  -5   1   6      166.35      169.15      1.33 o 
  -4   1   6       25.65       25.48      0.65 o 
  -3   1   6      776.26      767.80     10.45 o 
  -2   1   6       40.75       41.33      0.70 o 
  -1   1   6      591.58      577.82      8.12 o 
   0   1   6        0.44        0.63      0.21 o 
   1   1   6        8.43        7.05      0.31 o 
   2   1   6      206.18      195.10      3.00 o 
   3   1   6      240.89      226.45      3.07 o 
   4   1   6        6.92        6.84      0.52 o 
   5   1   6      375.09      361.55      5.42 o 
   6   1   6       11.56       12.83      0.67 o 
   7   1   6       39.39       41.15      1.06 o 
  -7   2   6      102.48      105.33      1.25 o 
  -6   2   6       19.39       18.39      0.58 o 
  -5   2   6       95.05       95.47      1.98 o 
  -4   2   6        0.18        0.11      0.27 o 
  -3   2   6      121.41      117.89      1.00 o 
  -2   2   6        0.05        0.09      0.24 o 
  -1   2   6      209.85      199.61      1.21 o 
   0   2   6       33.65       35.41      0.95 o 
   1   2   6      654.88      641.36      2.54 o 
   2   2   6        9.22        9.41      0.35 o 
   3   2   6      288.58      288.52      2.43 o 
   4   2   6       24.36       25.56      0.72 o 
   5   2   6        0.00        0.36      0.41 o 
   6   2   6        1.03        0.72      0.47 o 
   7   2   6       49.85       54.10      1.76 o 
  -7   3   6        0.13        0.17      0.37 o 
  -6   3   6        0.81        0.76      0.34 o 
  -5   3   6       63.38       63.59      0.88 o 
  -4   3   6       81.62       79.88      0.93 o 
  -3   3   6      577.90      570.83      2.87 o 
  -2   3   6       42.27       40.01      0.52 o 
  -1   3   6      204.08      210.81      1.31 o 
   0   3   6        0.70        0.21      0.22 o 
   1   3   6       19.61       20.55      0.68 o 
   2   3   6       76.56       79.90      1.62 o 
   3   3   6      135.71      133.15      1.22 o 
   4   3   6       21.93       20.51      0.55 o 
   5   3   6      209.57      214.57      2.73 o 
   6   3   6        0.03        0.27      0.38 o 
  -7   4   6       34.44       36.16      1.31 o 
  -6   4   6       25.66       24.32      0.67 o 
  -5   4   6       61.65       63.64      0.93 o 
  -4   4   6       17.38       16.34      0.52 o 
  -3   4   6       40.03       39.48      0.73 o 
  -2   4   6        0.50        0.36      0.23 o 
  -1   4   6       98.25       95.71      0.98 o 
   0   4   6       62.13       64.63      0.71 o 
   1   4   6      346.23      352.04      2.37 o 
   2   4   6       16.46       15.39      0.40 o 
   3   4   6      114.01      111.26      1.64 o 
   4   4   6       31.75       33.71      0.73 o 
   5   4   6        0.72        0.80      0.38 o 
   6   4   6        4.58        4.07      0.47 o 
  -6   5   6        2.93        3.11      0.44 o 
  -5   5   6       11.86       12.82      0.53 o 
  -4   5   6       89.77       89.61      1.30 o 
  -3   5   6      187.40      178.87      1.77 o 
  -2   5   6       95.63       98.10      1.15 o 
  -1   5   6       50.54       50.64      0.82 o 
   0   5   6        2.22        2.12      0.36 o 
   1   5   6       30.32       30.62      0.67 o 
   2   5   6       16.49       17.44      0.47 o 
   3   5   6       43.01       44.00      0.84 o 
   4   5   6       43.04       42.40      0.84 o 
   5   5   6       65.54       67.48      1.09 o 
  -5   6   6       23.81       24.76      0.71 o 
  -4   6   6       36.94       33.60      0.74 o 
  -3   6   6        1.10        1.13      0.40 o 
  -2   6   6        0.48        0.62      0.39 o 
  -1   6   6       18.88       18.94      0.62 o 
   0   6   6       47.39       47.91      1.05 o 
   1   6   6      139.04      139.09      1.42 o 
   2   6   6       52.62       53.65      0.97 o 
   3   6   6       10.57       10.62      0.53 o 
   4   6   6       12.19       11.61      0.58 o 
  -4   7   6       62.39       63.29      1.57 o 
  -3   7   6       19.40       19.67      0.72 o 
  -2   7   6       41.85       41.42      1.03 o 
  -1   7   6       11.17       11.48      0.52 o 
   0   7   6       12.17       10.94      0.58 o 
   1   7   6        6.01        6.21      0.50 o 
   2   7   6        3.55        4.23      0.46 o 
  -3  -7   7        0.59       -0.57      0.81 o 
  -2  -7   7        1.21        1.60      0.41 o 
  -1  -7   7       25.31       23.19      0.55 o 
   0  -7   7        0.87        1.08      0.30 o 
   1  -7   7       14.49       14.67      0.48 o 
   2  -7   7        3.74        4.71      0.36 o 
   3  -7   7       13.40       13.52      0.49 o 
  -4  -6   7        4.67        4.42      0.57 o 
  -3  -6   7       23.78       28.80      0.90 o 
  -2  -6   7       43.40       44.11      0.79 o 
  -1  -6   7       61.75       60.69      0.77 o 
   0  -6   7       21.78       22.97      0.52 o 
   1  -6   7        1.70        1.20      0.31 o 
   2  -6   7        2.35        2.67      0.33 o 
   3  -6   7       14.41       14.38      0.82 o 
   4  -6   7        1.20        1.24      0.39 o 
   5  -6   7       16.66       16.59      1.13 o 
  -5  -5   7        3.55        3.18      0.45 o 
  -4  -5   7       14.92       14.83      0.55 o 
  -3  -5   7        1.39        1.27      0.36 o 
  -2  -5   7        0.00        0.25      0.27 o 
  -1  -5   7       66.72       61.59      0.86 o 
   0  -5   7       22.52       22.51      0.49 o 
   1  -5   7       16.38       17.36      0.46 o 
   2  -5   7       17.72       18.66      0.57 o 
   3  -5   7       52.44       53.39      0.85 o 
   4  -5   7        5.11        5.70      0.36 o 
   5  -5   7        9.07        9.41      0.45 o 
   6  -5   7        0.21        0.24      0.49 o 
  -6  -4   7        0.91        0.59      0.39 o 
  -5  -4   7        6.92        7.18      0.64 o 
  -4  -4   7       15.99       16.37      0.55 o 
  -3  -4   7       40.69       42.38      0.71 o 
  -2  -4   7      244.63      245.57      2.31 o 
  -1  -4   7       30.09       31.50      0.71 o 
   0  -4   7       55.31       57.14      0.77 o 
   1  -4   7        0.86        0.63      0.28 o 
   2  -4   7       11.05       11.98      0.66 o 
   3  -4   7       39.02       40.94      0.78 o 
   4  -4   7       35.90       36.62      0.70 o 
   5  -4   7        1.90        1.36      0.34 o 
   6  -4   7       22.67       23.70      0.68 o 
  -6  -3   7       77.52       78.06      1.21 o 
  -5  -3   7        0.73        0.51      0.29 o 
  -4  -3   7       41.71       41.93      0.61 o 
  -3  -3   7       11.90       11.09      0.34 o 
  -2  -3   7       16.79       14.86      0.36 o 
  -1  -3   7       47.55       46.14      0.86 o 
   0  -3   7       43.44       42.89      1.22 o 
   1  -3   7       28.92       29.43      0.70 o 
   2  -3   7      123.95      121.50      2.19 o 
   3  -3   7       47.65       46.55      0.57 o 
   4  -3   7       12.15       11.64      0.36 o 
   5  -3   7        4.57        4.51      0.32 o 
   6  -3   7        0.60        0.76      0.30 o 
   7  -3   7        9.53        8.47      0.50 o 
  -7  -2   7        0.06        0.23      0.52 o 
  -6  -2   7        0.46        0.15      0.27 o 
  -5  -2   7        9.84        9.50      0.36 o 
  -4  -2   7       54.06       53.94      1.15 o 
  -3  -2   7        3.51        4.54      0.25 o 
  -2  -2   7      498.79      505.94      3.76 o 
  -1  -2   7        0.12        0.24      0.21 o 
   0  -2   7      133.91      126.81      1.40 o 
   1  -2   7       17.35       17.63      0.51 o 
   2  -2   7        9.57        8.21      0.48 o 
   3  -2   7       43.29       41.32      0.52 o 
   4  -2   7       71.92       68.32      0.73 o 
   5  -2   7        6.07        6.22      0.32 o 
   6  -2   7       32.80       31.60      0.70 o 
   7  -2   7        0.69        0.49      0.38 o 
  -7  -1   7        5.87        5.68      0.57 o 
  -6  -1   7       82.26       82.88      1.33 o 
  -5  -1   7        2.39        1.87      0.30 o 
  -4  -1   7       59.89       61.33      1.12 o 
  -3  -1   7       27.56       25.93      0.48 o 
  -2  -1   7       61.15       62.50      0.57 o 
  -1  -1   7        6.79        6.85      0.20 o 
   0  -1   7       43.58       42.84      0.87 o 
   1  -1   7       32.61       32.70      0.73 o 
   2  -1   7      337.98      326.13      3.05 o 
   3  -1   7        5.60        4.89      0.24 o 
   4  -1   7       14.82       14.49      0.36 o 
   5  -1   7        0.73        0.46      0.24 o 
   6  -1   7        5.45        6.32      0.59 o 
   7  -1   7       16.65       16.40      0.76 o 
  -7   0   7        0.30        0.51      0.46 o 
  -6   0   7        0.07        0.22      0.41 o 
  -5   0   7       19.29       18.52      0.67 o 
  -4   0   7      111.19      114.63      2.57 o 
  -3   0   7       45.85       42.71      1.33 o 
  -2   0   7      387.77      406.33      2.13 o 
  -1   0   7       29.83       26.25      0.39 o 
   0   0   7      215.75      228.59      7.91 o 
   1   0   7      165.28      175.01      2.22 o 
   2   0   7       11.49       11.91      0.24 o 
   3   0   7        3.21        2.21      0.19 o 
   4   0   7       19.24       15.45      0.95 o 
   5   0   7        9.43        8.47      0.55 o 
   6   0   7       56.64       55.87      1.14 o 
   7   0   7        5.64        4.67      0.58 o 
  -7   1   7       12.74       10.87      0.63 o 
  -6   1   7       73.33       73.66      1.71 o 
  -5   1   7       31.84       31.43      0.81 o 
  -4   1   7       15.85       15.89      0.58 o 
  -3   1   7        5.16        5.59      0.33 o 
  -2   1   7       33.61       35.88      0.77 o 
  -1   1   7        8.86        8.76      0.34 o 
   0   1   7       76.53       83.14      0.89 o 
   1   1   7        2.24        3.32      0.24 o 
   2   1   7      310.74      304.09      2.30 o 
   3   1   7        0.72        0.63      0.33 o 
   4   1   7       50.00       55.05      0.99 o 
   5   1   7       15.86       17.65      0.86 o 
   6   1   7        0.68        0.35      0.47 o 
   7   1   7        4.18        4.03      0.88 o 
  -7   2   7        4.88        4.79      0.48 o 
  -6   2   7        1.91        1.80      0.37 o 
  -5   2   7       10.04       10.32      0.47 o 
  -4   2   7       83.63       83.78      0.96 o 
  -3   2   7       98.18      104.84      1.42 o 
  -2   2   7      179.12      187.66      2.38 o 
  -1   2   7      129.82      126.24      1.13 o 
   0   2   7       68.90       70.76      1.19 o 
   1   2   7      169.29      167.84      1.26 o 
   2   2   7       23.00       21.47      0.69 o 
   3   2   7        0.01       -0.10      0.23 o 
   4   2   7        2.88        2.70      0.44 o 
   5   2   7       14.67       14.73      0.69 o 
   6   2   7       37.32       35.38      1.02 o 
  -7   3   7       14.29       13.69      0.58 o 
  -6   3   7       32.36       31.88      0.74 o 
  -5   3   7       45.85       46.57      0.81 o 
  -4   3   7        0.45        0.56      0.32 o 
  -3   3   7        0.03        0.05      0.27 o 
  -2   3   7        4.02        4.77      0.35 o 
  -1   3   7       20.22       17.08      0.40 o 
   0   3   7       80.58       79.42      0.78 o 
   1   3   7       77.19       73.40      1.06 o 
   2   3   7      136.31      137.69      1.15 o 
   3   3   7       16.60       16.45      0.49 o 
   4   3   7       48.26       48.37      1.03 o 
   5   3   7       47.44       51.38      1.13 o 
   6   3   7        2.31        1.48      0.55 o 
  -6   4   7       15.61       15.94      1.20 o 
  -5   4   7        0.11        0.08      0.37 o 
  -4   4   7       20.14       20.39      0.79 o 
  -3   4   7       62.52       61.54      0.73 o 
  -2   4   7       62.24       63.35      0.87 o 
  -1   4   7      185.87      178.56      1.19 o 
   0   4   7        1.04        0.96      0.27 o 
   1   4   7       48.26       48.29      0.78 o 
   2   4   7        7.58        9.17      0.45 o 
   3   4   7        3.03        2.84      0.36 o 
   4   4   7        3.50        2.82      0.40 o 
   5   4   7       23.05       24.20      0.89 o 
  -6   5   7        2.46        2.47      0.45 o 
  -5   5   7       16.84       17.75      0.62 o 
  -4   5   7        0.99        1.12      0.33 o 
  -3   5   7        3.84        4.26      0.38 o 
  -2   5   7       12.04       11.35      0.66 o 
  -1   5   7        2.80        2.46      0.34 o 
   0   5   7       18.63       19.34      0.51 o 
   1   5   7       53.49       53.98      0.89 o 
   2   5   7       46.81       47.82      1.60 o 
   3   5   7       45.83       46.79      0.72 o 
   4   5   7        4.11        3.91      0.37 o 
  -5   6   7        0.21        0.71      0.49 o 
  -4   6   7        5.55        5.75      0.50 o 
  -3   6   7       36.28       36.38      0.84 o 
  -2   6   7        3.51        3.11      0.45 o 
  -1   6   7       71.97       73.34      0.94 o 
   0   6   7       15.55       15.92      0.55 o 
   1   6   7        9.31        9.33      0.54 o 
   2   6   7        7.72        7.56      0.52 o 
   3   6   7        2.48        2.89      0.43 o 
  -3   7   7        3.57        4.09      0.98 o 
  -2   7   7       15.91       15.56      0.82 o 
  -1   7   7        0.02       -0.10      0.38 o 
   0   7   7        2.53        2.99      0.44 o 
   1   7   7       19.70       20.27      0.75 o 
  -2  -7   8        0.38        0.23      0.48 o 
  -1  -7   8       25.49       26.46      0.60 o 
   0  -7   8        2.10        2.15      0.37 o 
   1  -7   8       44.13       46.91      0.77 o 
   2  -7   8        0.02        0.17      0.31 o 
  -3  -6   8       34.15       30.37      0.88 o 
  -2  -6   8        0.15        0.39      0.36 o 
  -1  -6   8        0.11        0.31      0.30 o 
   0  -6   8        5.96        5.45      0.40 o 
   1  -6   8       27.34       27.73      0.59 o 
   2  -6   8        7.30        7.94      0.44 o 
   3  -6   8       69.08       73.71      0.93 o 
   4  -6   8        2.40        2.09      0.41 o 
  -5  -5   8        0.01       -0.16      0.39 o 
  -4  -5   8        1.89        1.49      0.39 o 
  -3  -5   8        4.29        4.98      0.35 o 
  -2  -5   8        5.94        5.82      0.35 o 
  -1  -5   8       88.13       89.73      2.01 o 
   0  -5   8        6.34        6.99      0.39 o 
   1  -5   8      120.93      121.38      1.06 o 
   2  -5   8        2.07        2.19      0.38 o 
   3  -5   8        6.58        7.85      0.47 o 
   4  -5   8        1.10        0.80      0.39 o 
   5  -5   8        4.63        5.18      0.40 o 
  -5  -4   8       60.88       61.92      0.98 o 
  -4  -4   8       35.62       34.94      1.04 o 
  -3  -4   8       74.06       70.23      1.46 o 
  -2  -4   8        2.69        2.66      0.32 o 
  -1  -4   8        0.86        0.63      0.32 o 
   0  -4   8        0.08        0.27      0.32 o 
   1  -4   8       52.58       51.92      0.81 o 
   2  -4   8       82.77       84.30      1.49 o 
   3  -4   8      125.75      122.94      1.49 o 
   4  -4   8        0.72        1.17      0.31 o 
   5  -4   8       94.33       98.14      1.49 o 
   6  -4   8        0.06        0.05      0.37 o 
  -6  -3   8       11.59       10.88      0.49 o 
  -5  -3   8        0.01        0.15      0.29 o 
  -4  -3   8        0.05        0.34      0.26 o 
  -3  -3   8        0.28        0.69      0.24 o 
  -2  -3   8       19.01       20.06      0.58 o 
  -1  -3   8      183.54      178.68      2.31 o 
   0  -3   8      126.88      125.55      1.68 o 
   1  -3   8      152.10      151.67      3.40 o 
   2  -3   8       10.20       11.34      0.35 o 
   3  -3   8       24.17       24.19      0.46 o 
   4  -3   8        8.90        9.03      0.36 o 
   5  -3   8       24.41       24.39      0.55 o 
   6  -3   8       32.08       32.66      0.73 o 
  -6  -2   8       23.87       23.33      0.85 o 
  -5  -2   8       42.76       43.35      0.80 o 
  -4  -2   8      111.32      106.22      1.09 o 
  -3  -2   8      126.46      118.81      0.90 o 
  -2  -2   8       36.29       36.00      0.95 o 
  -1  -2   8        0.35        0.45      0.19 o 
   0  -2   8       23.82       21.90      0.44 o 
   1  -2   8        7.28        6.74      0.31 o 
   2  -2   8      192.50      175.76      4.38 o 
   3  -2   8      187.52      177.94      2.73 o 
   4  -2   8       73.23       73.50      0.76 o 
   5  -2   8      113.63      112.86      1.00 o 
   6  -2   8        0.34        0.32      0.33 o 
  -7  -1   8        5.94        6.96      0.92 o 
  -6  -1   8       18.87       20.12      0.77 o 
  -5  -1   8        1.57        1.64      0.43 o 
  -4  -1   8        4.47        3.41      0.27 o 
  -3  -1   8        1.37        0.75      0.21 o 
  -2  -1   8       76.29       70.74      0.65 o 
  -1  -1   8      117.42      114.61      2.14 o 
   0  -1   8      310.11      297.61      3.22 o 
   1  -1   8      156.47      150.63      3.21 o 
   2  -1   8       75.41       73.85      0.67 o 
   3  -1   8       10.09        8.43      0.30 o 
   4  -1   8        2.23        1.68      0.24 o 
   5  -1   8       17.86       17.16      0.88 o 
   6  -1   8       73.88       74.72      1.31 o 
  -7   0   8       13.24       12.92      0.71 o 
  -6   0   8       56.13       56.53      1.14 o 
  -5   0   8        9.35        8.28      0.55 o 
  -4   0   8      225.20      223.11      2.51 o 
  -3   0   8       78.14       75.31      1.54 o 
  -2   0   8       88.42       91.03      1.73 o 
  -1   0   8        0.32        0.29      0.16 o 
   0   0   8       51.39       50.20      1.16 o 
   1   0   8       22.57       20.64      0.47 o 
   2   0   8      251.08      239.10      2.88 o 
   3   0   8      116.72      110.85      2.62 o 
   4   0   8      234.62      237.62      1.98 o 
   5   0   8       73.09       76.47      1.25 o 
   6   0   8        7.92        8.95      0.63 o 
  -7   1   8        0.03        0.07      0.44 o 
  -6   1   8       21.40       22.76      0.82 o 
  -5   1   8        1.84        2.10      0.43 o 
  -4   1   8       20.90       22.13      0.70 o 
  -3   1   8        5.19        4.86      0.42 o 
  -2   1   8      167.21      159.97      1.43 o 
  -1   1   8        9.30        9.43      0.28 o 
   0   1   8      360.71      348.94      2.16 o 
   1   1   8      102.96      100.16      1.30 o 
   2   1   8      192.67      188.66      1.59 o 
   3   1   8        5.27        5.56      0.45 o 
   4   1   8        5.36        6.14      0.50 o 
   5   1   8        0.00       -0.21      0.45 o 
   6   1   8       62.55       64.75      2.53 o 
  -7   2   8        1.42        1.21      0.80 o 
  -6   2   8       42.47       44.86      2.62 o 
  -5   2   8        0.16        0.39      0.42 o 
  -4   2   8      298.28      304.51      2.32 o 
  -3   2   8        0.85        0.93      0.29 o 
  -2   2   8       55.13       55.10      0.61 o 
  -1   2   8       12.45        9.47      0.31 o 
   0   2   8        1.04        0.73      0.22 o 
   1   2   8       29.33       28.38      0.46 o 
   2   2   8      242.94      249.99      3.94 o 
   3   2   8        3.26        2.98      0.43 o 
   4   2   8      205.81      212.97      2.04 o 
   5   2   8       35.59       36.24      0.99 o 
   6   2   8       40.71       45.11      3.36 o 
  -6   3   8       27.49       30.59      0.77 o 
  -5   3   8        2.24        1.61      0.49 o 
  -4   3   8        9.99        8.37      0.67 o 
  -3   3   8        0.30        0.11      0.34 o 
  -2   3   8      112.37      108.40      1.15 o 
  -1   3   8        1.80        1.69      0.28 o 
   0   3   8      346.67      337.26      3.65 o 
   1   3   8        1.74        1.99      0.25 o 
   2   3   8      102.47      101.86      1.32 o 
   3   3   8       10.67       11.51      0.63 o 
   4   3   8        3.92        4.00      0.55 o 
   5   3   8        2.79        2.88      0.50 o 
  -6   4   8       21.89       23.02      0.73 o 
  -5   4   8       15.47       14.81      0.58 o 
  -4   4   8      159.69      155.53      2.73 o 
  -3   4   8       11.45       12.60      0.52 o 
  -2   4   8       29.77       29.14      0.57 o 
  -1   4   8        5.14        4.47      0.33 o 
   0   4   8        7.64        7.35      0.36 o 
   1   4   8       17.47       18.47      0.53 o 
   2   4   8      111.87      115.64      1.98 o 
   3   4   8       11.13       10.93      0.51 o 
   4   4   8      109.71      114.90      7.00 o 
   5   4   8        4.47        5.30      0.92 o 
  -5   5   8       13.04       11.90      0.51 o 
  -4   5   8        0.23        0.38      0.39 o 
  -3   5   8        0.70        0.68      0.41 o 
  -2   5   8       36.11       36.34      0.88 o 
  -1   5   8       10.89       11.08      0.54 o 
   0   5   8      197.93      196.94      1.42 o 
   1   5   8       20.02       20.93      0.62 o 
   2   5   8       17.95       17.56      0.63 o 
   3   5   8        3.62        3.98      0.44 o 
   4   5   8        0.16        0.73      0.78 o 
  -4   6   8       32.13       31.39      1.04 o 
  -3   6   8        8.90        8.91      0.56 o 
  -2   6   8       17.96       16.65      0.57 o 
  -1   6   8        1.68        1.71      0.38 o 
   0   6   8        3.19        3.06      0.41 o 
   1   6   8       12.27       12.52      0.64 o 
   2   6   8       20.26       21.11      0.73 o 
  -2  -6   9        6.94        5.25      0.47 o 
  -1  -6   9        8.82        9.43      0.44 o 
   0  -6   9        4.62        4.60      0.38 o 
   1  -6   9       12.13       13.45      0.51 o 
   2  -6   9       28.33       29.24      0.67 o 
   3  -6   9        5.29        6.84      0.54 o 
  -4  -5   9       14.21       16.05      0.60 o 
  -3  -5   9       82.31       85.50      1.27 o 
  -2  -5   9       30.47       31.68      0.74 o 
  -1  -5   9       23.21       23.57      0.77 o 
   0  -5   9        2.72        3.00      0.36 o 
   1  -5   9        8.69        8.59      0.43 o 
   2  -5   9        8.03        7.47      0.59 o 
   3  -5   9       25.08       25.16      0.78 o 
   4  -5   9        1.24        0.98      0.41 o 
  -5  -4   9       24.92       26.82      0.72 o 
  -4  -4   9        0.35        0.12      0.31 o 
  -3  -4   9        0.32        0.04      0.27 o 
  -2  -4   9        2.18        1.89      0.33 o 
  -1  -4   9       12.76       13.55      0.84 o 
   0  -4   9        9.68       10.12      0.50 o 
   1  -4   9       70.27       75.83      1.00 o 
   2  -4   9       26.01       26.98      0.67 o 
   3  -4   9       11.65       12.10      0.54 o 
   4  -4   9        0.07        0.33      0.40 o 
   5  -4   9        6.28        6.70      0.46 o 
  -5  -3   9       18.47       19.29      0.53 o 
  -4  -3   9        3.41        4.10      0.33 o 
  -3  -3   9      199.09      194.30      1.54 o 
  -2  -3   9       13.06       12.97      0.37 o 
  -1  -3   9       89.35       88.56      1.60 o 
   0  -3   9        0.02       -0.25      0.44 o 
   1  -3   9        9.89       10.22      0.88 o 
   2  -3   9        3.54        3.41      0.41 o 
   3  -3   9       48.18       46.93      1.00 o 
   4  -3   9        2.98        3.99      0.31 o 
   5  -3   9       42.71       41.64      0.69 o 
  -6  -2   9        0.02        0.09      0.48 o 
  -5  -2   9       39.30       42.20      0.79 o 
  -4  -2   9        2.98        2.83      0.29 o 
  -3  -2   9        1.88        1.41      0.26 o 
  -2  -2   9        0.05        0.14      0.22 o 
  -1  -2   9       14.41       15.15      0.43 o 
   0  -2   9        6.74        6.35      0.46 o 
   1  -2   9      199.36      205.94      5.71 o 
   2  -2   9        6.52        6.12      0.49 o 
   3  -2   9       20.29       20.15      0.43 o 
   4  -2   9        0.05       -0.05      0.25 o 
   5  -2   9       17.34       17.21      0.48 o 
   6  -2   9        9.33        8.48      0.46 o 
  -6  -1   9        4.33        4.49      0.53 o 
  -5  -1   9       43.49       46.01      1.04 o 
  -4  -1   9       11.41        9.30      0.72 o 
  -3  -1   9      230.54      226.20      1.75 o 
  -2  -1   9        0.04       -0.03      0.20 o 
  -1  -1   9      199.00      189.80      2.29 o 
   0  -1   9       29.71       30.82      1.05 o 
   1  -1   9        0.45        0.53      0.27 o 
   2  -1   9        3.72        3.76      0.30 o 
   3  -1   9       15.97       13.14      0.53 o 
   4  -1   9        9.58       10.31      0.36 o 
   5  -1   9       75.69       72.15      1.23 o 
   6  -1   9        5.07        5.19      0.55 o 
  -6   0   9       11.42       12.02      1.22 o 
  -5   0   9       23.49       24.36      1.03 o 
  -4   0   9        0.96        1.53      0.41 o 
  -3   0   9        0.35        0.47      0.38 o 
  -2   0   9        1.38        0.88      0.22 o 
  -1   0   9       32.82       33.71      0.77 o 
   0   0   9        5.78        6.07      0.32 o 
   1   0   9      200.38      195.99      1.55 o 
   2   0   9        0.92        0.50      0.25 o 
   3   0   9       64.09       67.12      1.04 o 
   4   0   9       12.38       13.30      0.69 o 
   5   0   9        6.21        6.98      0.46 o 
   6   0   9        2.54        1.96      0.49 o 
  -6   1   9        1.40        1.23      0.51 o 
  -5   1   9       31.09       31.92      0.89 o 
  -4   1   9       43.02       41.88      1.45 o 
  -3   1   9      182.16      182.04      1.72 o 
  -2   1   9       48.08       45.57      0.84 o 
  -1   1   9      116.91      120.94      1.77 o 
   0   1   9       70.61       68.48      1.08 o 
   1   1   9        0.00        0.03      0.20 o 
   2   1   9        5.44        5.15      0.41 o 
   3   1   9        1.46        0.88      0.36 o 
   4   1   9       22.95       25.98      0.79 o 
   5   1   9       49.70       47.24      1.10 o 
   6   1   9       17.12       17.43      1.18 o 
  -6   2   9       23.91       25.08      2.28 o 
  -5   2   9        9.04        8.93      0.60 o 
  -4   2   9        1.06        1.39      0.48 o 
  -3   2   9        2.11        2.07      0.41 o 
  -2   2   9        9.77        7.59      0.38 o 
  -1   2   9       34.82       34.88      0.52 o 
   0   2   9       41.10       43.09      0.57 o 
   1   2   9      116.91      117.00      0.99 o 
   2   2   9        4.13        4.85      0.73 o 
   3   2   9       74.49       75.21      1.23 o 
   4   2   9       47.49       51.74      2.52 o 
   5   2   9        0.01       -0.06      0.49 o 
  -6   3   9        0.00        0.07      0.74 o 
  -5   3   9        8.07        8.30      0.62 o 
  -4   3   9       41.75       43.12      1.01 o 
  -3   3   9       87.36       86.21      1.23 o 
  -2   3   9      129.42      129.27      2.20 o 
  -1   3   9        5.37        6.60      0.36 o 
   0   3   9       35.91       36.75      1.10 o 
   1   3   9        2.05        2.12      0.28 o 
   2   3   9        0.78        0.50      0.26 o 
   3   3   9        1.31        1.55      0.42 o 
   4   3   9       38.01       40.32      1.06 o 
   5   3   9        7.81        7.26      1.01 o 
  -5   4   9        5.36        6.22      0.76 o 
  -4   4   9        7.99        9.38      0.89 o 
  -3   4   9        0.82        0.78      0.32 o 
  -2   4   9        3.07        1.78      0.31 o 
  -1   4   9        7.79        7.20      0.38 o 
   0   4   9       30.81       32.29      0.61 o 
   1   4   9       67.31       65.26      0.82 o 
   2   4   9       39.03       39.36      0.66 o 
   3   4   9       13.61       13.51      0.73 o 
   4   4   9       34.04       37.99      1.34 o 
  -4   5   9       34.59       34.91      0.89 o 
  -3   5   9        9.64        9.51      0.47 o 
  -2   5   9       72.08       74.37      0.94 o 
  -1   5   9        1.72        1.87      0.36 o 
   0   5   9       18.48       19.32      0.57 o 
   1   5   9        0.04        0.05      0.32 o 
   2   5   9        2.55        2.23      0.35 o 
   3   5   9        0.02        0.41      0.51 o 
  -2   6   9        0.57        0.12      0.41 o 
  -1   6   9        1.05        1.18      0.39 o 
   0   6   9       15.93       16.57      0.56 o 
   1   6   9       18.82       17.05      0.66 o 
  -1  -6  10        0.00        0.36      0.44 o 
   0  -6  10       18.32       18.78      0.68 o 
   1  -6  10        1.77        1.91      0.61 o 
  -3  -5  10        4.21        4.63      0.45 o 
  -2  -5  10        0.54        0.19      0.38 o 
  -1  -5  10       13.26       13.66      0.59 o 
   0  -5  10       11.30       11.43      0.48 o 
   1  -5  10        3.39        3.35      0.40 o 
   2  -5  10       29.71       32.14      0.69 o 
   3  -5  10        2.78        2.24      0.45 o 
  -4  -4  10        0.32        0.59      0.32 o 
  -3  -4  10        0.12       -0.44      0.44 o 
  -2  -4  10       47.50       48.65      0.87 o 
  -1  -4  10       13.18       13.62      0.56 o 
   0  -4  10       33.51       34.83      1.00 o 
   1  -4  10        5.00        6.39      0.57 o 
   2  -4  10        6.57        7.75      0.51 o 
   3  -4  10       20.60       20.60      0.67 o 
   4  -4  10        9.76        8.59      0.54 o 
  -5  -3  10       10.89        9.89      0.60 o 
  -4  -3  10       21.14       18.89      0.50 o 
  -3  -3  10       16.40       17.49      0.47 o 
  -2  -3  10        8.37        6.90      0.52 o 
  -1  -3  10        0.50        0.69      0.35 o 
   0  -3  10        6.09        5.68      0.63 o 
   1  -3  10       12.73       12.58      0.62 o 
   2  -3  10       86.65       88.60      1.11 o 
   3  -3  10        4.31        4.17      0.51 o 
   4  -3  10       25.80       28.71      0.87 o 
   5  -3  10        0.41        0.41      0.35 o 
  -5  -2  10        9.49        8.82      0.63 o 
  -4  -2  10        3.68        3.71      0.35 o 
  -3  -2  10        6.39        6.26      0.34 o 
  -2  -2  10       47.65       45.64      1.13 o 
  -1  -2  10       49.10       49.44      1.51 o 
   0  -2  10       54.62       54.69      1.37 o 
   1  -2  10       37.13       39.05      0.91 o 
   2  -2  10        0.16        0.08      0.37 o 
   3  -2  10       13.19       12.52      0.58 o 
   4  -2  10       12.43       11.94      0.41 o 
   5  -2  10       14.33       14.45      0.47 o 
  -5  -1  10       37.11       37.40      2.46 o 
  -4  -1  10       14.07       13.25      0.61 o 
  -3  -1  10       21.25       22.59      0.47 o 
  -2  -1  10        8.80        7.76      0.32 o 
  -1  -1  10        1.08        0.47      0.29 o 
   0  -1  10        0.39        0.27      0.59 o 
   1  -1  10       40.20       39.11      1.21 o 
   2  -1  10       93.25       89.50      1.20 o 
   3  -1  10       42.46       41.95      0.60 o 
   4  -1  10       34.14       34.03      0.68 o 
   5  -1  10        0.09        0.12      0.41 o 
  -6   0  10        0.33        0.18      0.71 o 
  -5   0  10       15.27       15.17      0.69 o 
  -4   0  10        9.54        8.92      0.80 o 
  -3   0  10       29.88       29.47      0.78 o 
  -2   0  10       15.90       14.25      0.43 o 
  -1   0  10       86.08       85.68      1.04 o 
   0   0  10       48.51       46.98      1.24 o 
   1   0  10       97.99       98.24      1.71 o 
   2   0  10       14.39       14.54      0.38 o 
   3   0  10        0.04        0.00      0.33 o 
   4   0  10        1.81        1.52      0.42 o 
   5   0  10       17.09       17.61      0.74 o 
  -5   1  10       67.75       65.84      1.27 o 
  -4   1  10        0.08        0.16      0.39 o 
  -3   1  10        9.65       11.41      1.13 o 
  -2   1  10        0.22        0.04      0.33 o 
  -1   1  10        0.38        0.54      0.33 o 
   0   1  10        0.09       -0.31      0.43 o 
   1   1  10       94.97       91.63      1.64 o 
   2   1  10       22.22       21.65      0.94 o 
   3   1  10       55.94       58.37      1.09 o 
   4   1  10       44.41       42.51      1.01 o 
   5   1  10       17.13       18.86      0.80 o 
  -5   2  10        6.65        6.53      0.58 o 
  -4   2  10        4.28        4.96      0.56 o 
  -3   2  10       25.75       26.64      0.80 o 
  -2   2  10        4.78        4.27      0.48 o 
  -1   2  10      141.63      137.32      1.47 o 
   0   2  10        2.88        2.17      0.25 o 
   1   2  10       55.74       56.44      2.39 o 
   2   2  10       16.51       18.18      0.66 o 
   3   2  10        0.24        0.41      0.38 o 
   4   2  10        0.34        0.36      0.47 o 
  -5   3  10       47.21       51.44      1.69 o 
  -4   3  10        2.56        2.55      0.52 o 
  -3   3  10        5.96        6.58      0.52 o 
  -2   3  10        0.00       -0.04      0.30 o 
  -1   3  10        2.68        3.01      0.30 o 
   0   3  10        0.57        0.89      0.26 o 
   1   3  10       72.65       71.82      0.81 o 
   2   3  10        0.58        0.17      0.43 o 
   3   3  10       55.53       57.24      1.19 o 
   4   3  10       16.12       17.48      0.80 o 
  -4   4  10        1.00        0.95      0.49 o 
  -3   4  10       14.01       14.06      0.56 o 
  -2   4  10        0.05        0.11      0.31 o 
  -1   4  10      117.29      111.56      1.08 o 
   0   4  10        9.17       10.27      0.43 o 
   1   4  10        9.24        9.96      0.43 o 
   2   4  10        6.18        6.46      0.58 o 
   3   4  10        0.03        0.10      0.49 o 
  -3   5  10        6.59        6.53      0.60 o 
  -2   5  10        3.06        3.64      0.40 o 
  -1   5  10        0.63        0.71      0.35 o 
   0   5  10        3.67        3.84      0.56 o 
   1   5  10       18.42       19.04      0.62 o 
  -1  -5  11       16.55       18.94      1.23 o 
   0  -5  11       19.57       22.24      0.91 o 
   1  -5  11       27.88       29.03      1.54 o 
  -3  -4  11       28.37       27.74      2.32 o 
  -2  -4  11       11.79       11.16      0.67 o 
  -1  -4  11        1.33        1.60      0.41 o 
   0  -4  11        0.30        0.35      0.43 o 
   1  -4  11        3.18        3.37      0.40 o 
   2  -4  11       39.21       40.88      1.02 o 
   3  -4  11        5.70        4.82      0.84 o 
  -4  -3  11        2.10        1.38      0.32 o 
  -3  -3  11        0.14        0.03      0.34 o 
  -2  -3  11       14.17       14.27      0.69 o 
  -1  -3  11       17.66       18.23      0.61 o 
   0  -3  11       75.60       79.96      1.09 o 
   1  -3  11       28.86       27.26      0.86 o 
   2  -3  11        2.85        3.75      0.45 o 
   3  -3  11        3.39        3.58      0.43 o 
  -4  -2  11       84.82       85.79      1.09 o 
  -3  -2  11       18.91       18.02      0.71 o 
  -2  -2  11       49.68       47.09      0.98 o 
  -1  -2  11        0.45        0.27      0.43 o 
   0  -2  11        4.63        4.66      0.52 o 
   1  -2  11        2.99        3.66      0.50 o 
   2  -2  11       38.15       38.00      1.06 o 
   3  -2  11        1.54        0.70      0.40 o 
   4  -2  11       71.59       69.26      1.22 o 
  -5  -1  11        1.24        1.53      0.48 o 
  -4  -1  11        0.04       -0.13      0.42 o 
  -3  -1  11        0.70        0.47      0.38 o 
  -2  -1  11       35.07       34.03      0.56 o 
  -1  -1  11        0.73        0.53      0.39 o 
   0  -1  11      110.17      113.65      2.42 o 
   1  -1  11       29.79       29.83      0.83 o 
   2  -1  11       31.39       32.12      1.55 o 
   3  -1  11        0.10        0.33      0.38 o 
   4  -1  11        0.24        0.44      0.55 o 
  -5   0  11        2.47        2.84      0.52 o 
  -4   0  11      116.74      119.19      1.59 o 
  -3   0  11        0.00        0.36      0.36 o 
  -2   0  11       51.51       50.53      0.94 o 
  -1   0  11        1.86        1.39      0.55 o 
   0   0  11        1.38        1.83      0.63 o 
   1   0  11       10.11       11.14      0.82 o 
   2   0  11       28.36       24.57      0.98 o 
   3   0  11        4.52        5.05      0.45 o 
   4   0  11       70.61       69.56      1.82 o 
  -5   1  11        0.70        1.39      0.73 o 
  -4   1  11        0.23        0.60      0.46 o 
  -3   1  11        0.66        0.65      0.42 o 
  -2   1  11       38.04       36.76      0.84 o 
  -1   1  11        6.28        6.50      0.43 o 
   2   1  11       59.80       59.61      1.06 o 
   3   1  11        9.91       10.95      0.60 o 
   4   1  11        0.78        0.70      0.42 o 
  -4   2  11       93.11       92.39      4.05 o 
  -3   2  11       21.44       21.49      0.78 o 
  -2   2  11       15.27       15.44      0.63 o 
  -1   2  11        1.04        1.00      0.39 o 
   1   2  11        2.41        2.62      0.41 o 
   2   2  11       16.90       16.90      0.67 o 
   3   2  11       28.76       30.79      0.91 o 
  -4   3  11        0.17        0.02      0.70 o 
  -3   3  11        0.06       -0.22      0.44 o 
  -2   3  11       12.49       12.49      0.67 o 
  -1   3  11        9.21       10.35      0.57 o 
   0   3  11       94.96       92.08      1.10 o 
   1   3  11        7.44        7.30      0.55 o 
   2   3  11       21.71       21.42      0.81 o 
   3   3  11        9.14       10.12      0.85 o 
  -2   4  11        2.58        3.08      0.39 o 
  -1   4  11        3.26        3.37      0.36 o 
   0   4  11        0.64        0.86      0.31 o 
   1   4  11        0.66        0.43      0.40 o 
  -2  -3  12       11.26       11.73      0.66 o 
  -1  -3  12       28.99       30.08      0.75 o 
   0  -3  12       20.92       21.98      0.70 o 
   1  -3  12        4.14        5.57      0.51 o 
   2  -3  12        6.75        6.98      0.60 o 
  -3  -2  12        0.57        0.56      0.42 o 
  -2  -2  12        1.09        1.73      0.57 o 
  -1  -2  12        0.16        0.21      0.39 o 
   0  -2  12       10.69       11.16      0.64 o 
   1  -2  12       31.78       30.68      0.91 o 
   2  -2  12       13.02       14.46      0.58 o 
   3  -2  12       15.13       13.71      0.67 o 
  -3  -1  12        7.82        7.59      0.78 o 
  -2  -1  12       30.73       31.23      1.18 o 
  -1  -1  12       28.57       28.79      0.84 o 
   0  -1  12       57.99       60.98      1.33 o 
   1  -1  12        0.30        0.61      0.48 o 
   2  -1  12        2.41        2.42      0.48 o 
   3  -1  12        1.13        1.66      0.59 o 
  -3   0  12        0.01       -0.12      0.40 o 
  -2   0  12        4.49        3.66      0.63 o 
   0   0  12       33.66       35.33      1.36 o 
   1   0  12        9.67        8.47      0.57 o 
  -3   1  12        3.70        4.15      0.50 o 
  -2   1  12       65.91       67.15      1.15 o 
  -3   2  12        0.08       -0.22      0.41 o 
  -2   2  12        5.45        5.02      0.52 o 
  -1   2  12        0.78        0.71      0.58 o 
   2   2  12       27.73       29.50      1.21 o 
  -1   3  12        4.78        5.40      0.52 o 
  -1  -1  13        2.02        1.69      0.48 o 
   0  -1  13        0.02        0.54      0.47 o 
   0   0  13       13.40       12.31      0.95 o 
                                                 
